# Supplementary material for: Cul2 Is Essential for the Drosophila IMD Signaling-Mediated Antimicrobial Immune Defense
Source: Int J Mol Sci. 2025 Mar 14;26(6):2627. doi: 10.3390/ijms26062627 (PMC11941880; doi:10.3390/ijms26062627)
Supplement: Supplementary file 1 [file ijms-26-02627-s001.zip]

Archive with 3 entries (3 files):
- Supplementary Figure.pdf
- Table S1.xlsx
- Table S2.xlsx
