# Supplementary material for: Cul2 Is Essential for the Drosophila IMD Signaling-Mediated Antimicrobial Immune Defense
Source: Int J Mol Sci. 2025 Mar 14;26(6):2627. doi: 10.3390/ijms26062627 (PMC11941880; doi:10.3390/ijms26062627)
Supplement: Supplementary file 1 [file ijms-26-02627-s001.zip › Table S1.xlsx]

## Sheet: Table S1
Supplementary Table S1. Detailed information of primers used in this study
Experiment	Primer name	Sequence
RT-qPCR	Dpt-s	GCTGCGCAATCGCTTCTACT
	Dpt-as	TGGTGGAGTGGGCTTCATG
	AttA-s	GGCCCATGCCAATTTATTCA
	AttA-as	AGCAAAGACCTTGGCATCCA
	CecA1-s	ACGCGTTGGTCAGCACACT
	CecA1-as	ACATTGGCGGCTTGTTGAG
	RpL32-s	CACGATAGCATACAGGCCCAAGATCGG
	RpL32-as	GCCATTTGTGCGACAGCTTAG
