# Supplementary material for: Cul2 Is Essential for the Drosophila IMD Signaling-Mediated Antimicrobial Immune Defense
Source: Int J Mol Sci. 2025 Mar 14;26(6):2627. doi: 10.3390/ijms26062627 (PMC11941880; doi:10.3390/ijms26062627)
Supplement: Supplementary file 1 [file ijms-26-02627-s001.zip › Table S2.xlsx]

## Sheet: Data
Supplementary Table S2. The original LC-MS/MS data
Accession	Description	Coverage [%]	# Peptides	# PSMs	# Unique Peptides	# Protein Groups	# AAs	MW [kDa]	calc. pI	Score Sequest HT: Sequest HT	# Peptides (by Search Engine): Sequest HT	# Razor Peptides	Abundance Ratio: (Sample) / (Control)
A0A0B4KG81	Uncharacterized protein, isoform B OS=Drosophila melanogaster OX=7227 GN=Dmel\CG15099 PE=3 SV=1	0	1	1	1	1	2683	300.1	6.64	0	1	0	0.01
Q9VL93	GEO07195p1 OS=Drosophila melanogaster OX=7227 GN=Dmel\CG13117 PE=1 SV=1	13	1	1	1	1	110	12.1	8.19	1.76	1	0	0.01
Q9W1J5	Receptor expression-enhancing protein OS=Drosophila melanogaster OX=7227 GN=Dmel\CG5539 PE=2 SV=2	4	1	1	1	1	296	33.1	5.9	2.06	1	0	0.01
Q9VHV9	Amidase domain-containing protein OS=Drosophila melanogaster OX=7227 GN=Dmel\CG7900 PE=4 SV=3	1	1	1	1	1	536	58.8	6.86	2.08	1	0	0.01
D0Z756	MIP14966p OS=Drosophila melanogaster OX=7227 GN=CG14762-RA PE=1 SV=1	2	1	1	1	1	498	55.5	6.14	2.17	1	0	0.01
Q9VSY6	Phosphoserine phosphatase OS=Drosophila melanogaster OX=7227 GN=aay PE=2 SV=1	4	1	1	1	1	270	29.2	6.09	0	1	0	0.01
Q9VNH6	Exocyst complex component 4 OS=Drosophila melanogaster OX=7227 GN=Sec8 PE=1 SV=3	1	1	2	1	1	985	111.6	7.64	1.7	1	0	0.01
Q9V3A9	Uncharacterized protein, isoform A OS=Drosophila melanogaster OX=7227 GN=Dmel\CG4218 PE=4 SV=1	5	1	1	1	1	281	31.6	9.52	0	1	0	0.01
Q9VF87	Cytoplasmic FMR1-interacting protein OS=Drosophila melanogaster OX=7227 GN=Sra-1 PE=1 SV=1	1	1	1	1	1	1291	149.2	7.12	0	1	0	0.01
X2J8E9	Dachsous, isoform B OS=Drosophila melanogaster OX=7227 GN=ds PE=4 SV=1	0	1	1	1	1	3556	385.6	5.08	0	1	0	0.01
Q9VHQ5	RE12402p OS=Drosophila melanogaster OX=7227 GN=Dmel\CG11737 PE=2 SV=1	3	1	1	1	1	455	50.9	9.73	1.88	1	0	0.01
Q9VX17	LD36024p OS=Drosophila melanogaster OX=7227 GN=Dmel\CG6398 PE=2 SV=1	3	1	1	1	1	290	32.9	6.83	2.02	1	0	0.01
A8JNK4	Cdc42-interacting protein 4, isoform B OS=Drosophila melanogaster OX=7227 GN=Cip4 PE=4 SV=1	2	1	1	1	1	665	74.1	5.86	0	1	0	0.01
Q9VJW7	Uncharacterized protein, isoform B OS=Drosophila melanogaster OX=7227 GN=Dmel\CG18507 PE=4 SV=2	1	1	1	1	1	513	55.9	7.43	1.78	1	0	0.01
Q9VPT8	Cleavage and polyadenylation specificity factor subunit 4 OS=Drosophila melanogaster OX=7227 GN=Clp PE=1 SV=1	13	1	1	1	1	296	33.5	8.15	0	1	0	0.01
Q9VLY7	GH05679p OS=Drosophila melanogaster OX=7227 GN=Tep3 PE=1 SV=2	1	1	1	1	1	1469	163.8	6.84	2.34	1	0	0.01
Q9V9P5	Prolyl endopeptidase OS=Drosophila melanogaster OX=7227 GN=lincRNA.224 PE=3 SV=4	2	1	1	1	1	731	83.2	6.11	0	1	0	0.01
Q9VKW4	Kinesin-like protein at 31E, isoform A OS=Drosophila melanogaster OX=7227 GN=Klp31E PE=2 SV=2	1	1	1	1	1	1048	119	7.05	2.14	1	0	0.01
Q9VQD2	Probable cytochrome P450 309a1 OS=Drosophila melanogaster OX=7227 GN=Cyp309a1 PE=1 SV=4	2	1	1	1	1	506	57.3	7.25	0	1	0	0.01
Q7JW27	WASH complex subunit 1 OS=Drosophila melanogaster OX=7227 GN=wash PE=1 SV=1	3	1	1	1	1	499	53.2	6.18	0	1	0	0.01
Q8IR26	RING-type E3 ubiquitin transferase OS=Drosophila melanogaster OX=7227 GN=sordd2 PE=2 SV=2	2	1	1	1	1	283	31.1	6.54	0	1	0	0.01
A0A0B4KHP5	Cap-n-collar, isoform O OS=Drosophila melanogaster OX=7227 GN=cnc PE=4 SV=1	1	1	1	1	1	1430	153.2	5.68	1.98	1	0	0.01
E1JGN0	non-specific serine/threonine protein kinase OS=Drosophila melanogaster OX=7227 GN=par-1 PE=1 SV=1	1	1	1	1	1	1141	124.5	9.73	0	1	0	0.01
Q9V9Z9	Probable rRNA-processing protein EBP2 homolog OS=Drosophila melanogaster OX=7227 GN=CG1542 PE=2 SV=1	2	1	1	1	1	307	35.1	10.1	0	1	0	0.01
Q9VQG1	LD12265p OS=Drosophila melanogaster OX=7227 GN=Snx21 PE=1 SV=2	3	1	1	1	1	326	37.2	6.47	0	1	0	0.01
Q7K209	deoxyribose-phosphate aldolase OS=Drosophila melanogaster OX=7227 GN=Dera PE=1 SV=1	7	2	2	2	1	347	38.5	7.87	5.42	2	0	0.08
Q9VH57	Elongation of very long chain fatty acids protein OS=Drosophila melanogaster OX=7227 GN=Dmel\CG16904 PE=2 SV=1	8	1	2	1	1	262	30.9	9.64	7.32	1	0	0.083
Q9VU41	Zinc finger MYND domain-containing protein 10 homolog OS=Drosophila melanogaster OX=7227 GN=Zmynd10 PE=1 SV=1	2	1	1	1	1	451	51.6	5.72	2.96	1	0	0.084
A0A0C4DHF6	Dystroglycan 1 OS=Drosophila melanogaster OX=7227 GN=Dg PE=1 SV=1	1	1	1	1	1	1262	137.6	5.21	3.55	1	0	0.11
Q9Y141	Carboxylic ester hydrolase OS=Drosophila melanogaster OX=7227 GN=GH05741 PE=2 SV=1	18	9	11	9	1	550	62.9	7.59	27.54	9	0	0.122
Q9VLW1	Lectin type C OS=Drosophila melanogaster OX=7227 GN=lectin-28C PE=1 SV=2	11	3	3	3	1	265	29.9	5.85	7.41	3	0	0.139
A0A0B4KFR9	Uncharacterized protein, isoform B OS=Drosophila melanogaster OX=7227 GN=Dmel\CG43254 PE=4 SV=1	6	1	1	1	1	132	15	8.31	2.22	1	0	0.147
Q8IPF8	Mucin related 29B OS=Drosophila melanogaster OX=7227 GN=Mur29B PE=4 SV=1	6	3	4	3	1	555	54	3.89	11.3	3	0	0.153
Q9VYT6	RE49489p OS=Drosophila melanogaster OX=7227 GN=p24-1 PE=1 SV=1	6	1	2	1	1	210	23.5	5.53	6.13	1	0	0.157
Q9V9R2	Cullin 2, isoform A OS=Drosophila melanogaster OX=7227 GN=Cul2 PE=1 SV=3	5	3	3	3	1	753	87.3	6.92	6.94	3	0	0.157
Q8IP62	Mitochondrial ribosomal protein S23 OS=Drosophila melanogaster OX=7227 GN=mRpS23 PE=1 SV=1	4	1	1	1	1	189	21.5	5.73	2.06	1	0	0.159
P24492	Diptericin A OS=Drosophila melanogaster OX=7227 GN=DptA PE=2 SV=1	11	2	2	2	1	106	11.3	6.76	4.92	2	0	0.179
Q9VGE7	Beta-galactosidase OS=Drosophila melanogaster OX=7227 GN=Ect3 PE=1 SV=1	6	3	4	3	1	637	71.9	7.78	10.03	3	0	0.192
Q27589	Cytochrome P450 4d2 OS=Drosophila melanogaster OX=7227 GN=Cyp4d2 PE=2 SV=2	4	2	2	1	1	501	57.9	8.37	4.63	2	0	0.2
M9NE79	C-type lectin domain-containing protein OS=Drosophila melanogaster OX=7227 GN=Dmel\CG43055 PE=4 SV=1	7	1	1	1	1	180	20.7	5.07	2.44	1	0	0.203
C0PVB3	Sulfhydryl oxidase OS=Drosophila melanogaster OX=7227 GN=Alr PE=2 SV=1	3	1	1	1	1	266	30.7	8.28	2.02	1	0	0.203
Q7JV69	SD11922p OS=Drosophila melanogaster OX=7227 GN=Spn55B PE=1 SV=1	9	2	2	2	1	374	42.1	5.3	4.67	2	0	0.204
Q9VE26	CG14292-PA OS=Drosophila melanogaster OX=7227 GN=Dmel\CG14292 PE=4 SV=1	20	3	5	3	1	168	16.9	5.06	12.41	3	0	0.205
Q9VFN9	GEO07882p1 OS=Drosophila melanogaster OX=7227 GN=dHYPK PE=1 SV=1	39	3	4	3	1	124	14	4.74	10.82	3	0	0.207
Q9VBX1	Ribosome quality control complex subunit NEMF homolog OS=Drosophila melanogaster OX=7227 GN=Clbn PE=1 SV=2	2	2	3	2	1	992	112.5	7.17	5.47	2	0	0.221
Q9VHF7	RE08710p OS=Drosophila melanogaster OX=7227 GN=Dmel\CG16749 PE=1 SV=1	6	1	1	1	1	265	28.3	6.04	2.7	1	0	0.228
Q9VG42	Glycine N-methyltransferase OS=Drosophila melanogaster OX=7227 GN=Gnmt PE=1 SV=1	46	12	18	12	1	289	32.7	6.19	51.93	12	0	0.235
Q9VKE6	alpha-glucosidase OS=Drosophila melanogaster OX=7227 GN=Mal-B1 PE=4 SV=1	6	3	3	3	1	584	67.2	5.33	7.94	3	0	0.237
Q8IN43	Protein Turandot C OS=Drosophila melanogaster OX=7227 GN=TotC PE=2 SV=1	20	4	6	4	1	129	14.3	5.12	10.67	4	0	0.243
Q9VNC7	GH09711p OS=Drosophila melanogaster OX=7227 GN=NKCC PE=2 SV=2	2	3	3	3	1	1068	117.8	8.09	5.35	3	0	0.244
Q9W2C5	DUF753 domain-containing protein OS=Drosophila melanogaster OX=7227 GN=CT14230 PE=4 SV=1	18	2	3	2	1	199	21.3	7.84	9.06	2	0	0.246
Q9VGM0	GPI ethanolamine phosphate transferase 1 OS=Drosophila melanogaster OX=7227 GN=anon-WO0140519.186 PE=3 SV=2	1	1	1	1	1	897	101.3	9.16	2.55	1	0	0.249
Q9VNL0	Gasp, isoform A OS=Drosophila melanogaster OX=7227 GN=Gasp PE=1 SV=1	43	9	13	9	1	258	28.3	4.88	21.92	9	0	0.254
Q27593	Cytochrome P450 6a8 OS=Drosophila melanogaster OX=7227 GN=Cyp6a8 PE=2 SV=2	11	4	5	4	1	506	58.1	8.66	13.42	4	0	0.257
P45884	Attacin-A OS=Drosophila melanogaster OX=7227 GN=AttA PE=1 SV=1	32	6	9	1	1	224	23.2	9.99	25.2	6	5	0.273
Q9VGJ6	Uncharacterized protein, isoform A OS=Drosophila melanogaster OX=7227 GN=Dmel\CG6908 PE=1 SV=1	16	6	7	5	1	449	51.8	5.68	13.92	6	0	0.273
Q9W2R1	Uncharacterized protein OS=Drosophila melanogaster OX=7227 GN=Dmel\CG9993 PE=3 SV=1	6	2	2	2	1	543	60.3	6.86	6.27	2	0	0.279
A1Z7F1	alpha-glucosidase OS=Drosophila melanogaster OX=7227 GN=Mal-A6 PE=1 SV=2	12	7	8	6	1	601	67.9	5	17.22	7	1	0.283
Q9VEP8	GH11385p OS=Drosophila melanogaster OX=7227 GN=Irc PE=1 SV=2	1	1	1	1	1	697	78.2	7.33	0	1	0	0.291
Q7K2S9	Cytosol aminopeptidase OS=Drosophila melanogaster OX=7227 GN=loopin-1 PE=1 SV=1	1	1	1	1	1	526	56.7	8.87	1.91	1	0	0.295
Q9VC67	RE08075p OS=Drosophila melanogaster OX=7227 GN=Jhbp12 PE=2 SV=2	14	3	4	3	1	252	28.8	8.69	9.25	3	0	0.296
Q9W1H5	Decapping protein 1, isoform A OS=Drosophila melanogaster OX=7227 GN=DCP1 PE=1 SV=1	6	2	2	2	1	372	41.3	7.17	2.59	2	0	0.304
M9PE19	Purine nucleoside phosphorylase OS=Drosophila melanogaster OX=7227 GN=CG16760 PE=1 SV=1	33	9	10	9	1	396	42.6	7.11	29.51	9	0	0.309
Q9VBR6	RE74917p OS=Drosophila melanogaster OX=7227 GN=tobi PE=2 SV=1	12	6	7	6	1	657	74.6	5.03	16.95	6	0	0.319
Q9VFS1	adenosine deaminase OS=Drosophila melanogaster OX=7227 GN=Adgf-D PE=1 SV=3	5	2	2	2	1	502	58	8.25	6	2	0	0.319
Q9VUH4	Alpha-1,3-mannosyl-glycoprotein 4-beta-N-acetylglucosaminyltransferase a, isoform A OS=Drosophila melanogaster OX=7227 GN=Mgat4a PE=2 SV=2	1	1	1	1	1	587	66.8	7.61	1.62	1	0	0.328
Q9V9U1	FI02923p OS=Drosophila melanogaster OX=7227 GN=Smvt PE=2 SV=1	6	3	4	3	1	591	65	7.77	12.14	3	0	0.33
P02572	Actin-42A OS=Drosophila melanogaster OX=7227 GN=Act42A PE=1 SV=3	74	37	118	5	1	376	41.8	5.48	360.76	37	0	0.331
Q9VAK5	NADH dehydrogenase (Ubiquinone) 20 kDa subunit-like, isoform A OS=Drosophila melanogaster OX=7227 GN=ND-20L PE=3 SV=1	18	4	8	1	1	212	24.2	9.66	21.92	4	0	0.331
Q7K037	AT22380p OS=Drosophila melanogaster OX=7227 GN=mtr PE=2 SV=1	8	1	2	1	1	145	16.5	8.95	4.45	1	0	0.333
M9NE05	Neuromusculin, isoform E OS=Drosophila melanogaster OX=7227 GN=nrm PE=4 SV=1	1	2	2	2	1	2192	244.4	6.76	5.19	2	0	0.334
Q6ILC6	HDC09735 OS=Drosophila melanogaster OX=7227 GN=Dmel\CG42397 PE=4 SV=1	7	1	1	1	1	178	19.6	4.27	2.32	1	0	0.337
Q9W2J4	UDP-glucuronosyltransferase OS=Drosophila melanogaster OX=7227 GN=Ugt49B1 PE=1 SV=2	21	9	11	9	1	532	60.1	9.04	28.29	9	0	0.338
Q9VSU7	Vesicle transport protein USE1 OS=Drosophila melanogaster OX=7227 GN=Use1 PE=2 SV=3	4	1	2	1	1	250	28.3	9.44	2.13	1	0	0.342
Q9VD48	Bomanin bicipital 3, isoform A OS=Drosophila melanogaster OX=7227 GN=BomBc3 PE=2 SV=1	15	1	2	1	1	98	10.2	7.74	6.13	1	0	0.343
Q9VA32	Cuticular protein 100A OS=Drosophila melanogaster OX=7227 GN=Cpr100A PE=1 SV=1	23	5	8	5	1	241	27.1	6.68	21.43	5	0	0.344
Q9VED8	Deoxyribonuclease II OS=Drosophila melanogaster OX=7227 GN=DNaseII PE=1 SV=1	6	2	2	2	1	366	41.3	6.52	4.92	2	0	0.344
Q9VKX6	RE59088p OS=Drosophila melanogaster OX=7227 GN=CT16355 PE=2 SV=2	5	2	2	2	1	491	54.9	5.07	4.14	2	0	0.355
A0A0B4KF30	Straw, isoform G OS=Drosophila melanogaster OX=7227 GN=stw PE=3 SV=1	1	1	1	1	1	784	87.1	6.95	0	1	0	0.357
Q9VMG0	Arylalkylamine N-acetyltransferase-like 2 OS=Drosophila melanogaster OX=7227 GN=AANATL2 PE=1 SV=1	9	2	2	2	1	216	24.3	5.24	5.13	2	0	0.359
A1Z8Y4	Uncharacterized protein OS=Drosophila melanogaster OX=7227 GN=Dmel\CG13155 PE=4 SV=1	26	4	5	4	1	236	26.9	4.81	14.3	4	0	0.361
Q9VJ99	Uncharacterized protein, isoform A OS=Drosophila melanogaster OX=7227 GN=Dmel\CG15155 PE=4 SV=1	3	1	1	1	1	258	29.7	5.43	2.17	1	0	0.361
A1Z8Z7	Cuticular protein 49Ah OS=Drosophila melanogaster OX=7227 GN=Cpr49Ah PE=4 SV=1	5	1	2	1	1	190	21.9	5.97	5.18	1	0	0.364
Q9VVN6	Probable cytochrome P450 312a1 OS=Drosophila melanogaster OX=7227 GN=Cyp312a1 PE=2 SV=1	7	3	4	3	1	510	58.8	8.44	11.77	3	0	0.367
Q9VQT9	LP04037p OS=Drosophila melanogaster OX=7227 GN=Dmel\CG3604 PE=2 SV=1	5	1	1	1	1	132	14.3	4.55	2.2	1	0	0.371
Q9VTC8	Cuticular protein 67Fb OS=Drosophila melanogaster OX=7227 GN=Cpr67Fb PE=2 SV=1	10	1	2	1	1	122	13.2	5.16	6.69	1	0	0.372
Q9VZR5	RE46159p OS=Drosophila melanogaster OX=7227 GN=anon-WO0107627.3 PE=2 SV=1	3	1	2	1	1	199	22.1	5.17	0	1	0	0.376
Q9VLF4	LP01634p OS=Drosophila melanogaster OX=7227 GN=Dmel\CG9568 PE=2 SV=1	5	1	1	1	1	150	16	7.77	1.63	1	0	0.378
Q9V3Z9	HL02234p OS=Drosophila melanogaster OX=7227 GN=Vajk3 PE=2 SV=1	4	1	1	1	1	277	29.7	9.2	0	1	0	0.379
Q7K4G8	LD40944p OS=Drosophila melanogaster OX=7227 GN=anon-WO0140519.201 PE=1 SV=1	3	2	3	2	1	587	66.4	4.81	3.95	2	0	0.381
Q9VTG5	AarF domain containing kinase 5, isoform A OS=Drosophila melanogaster OX=7227 GN=Adck5 PE=3 SV=1	3	2	2	2	1	557	64.2	9.11	4.08	2	0	0.382
Q27367	Protein croquemort OS=Drosophila melanogaster OX=7227 GN=crq PE=1 SV=3	2	1	1	1	1	491	56.1	5.06	2.67	1	0	0.383
Q7K2P3	GH20817p OS=Drosophila melanogaster OX=7227 GN=Dmel\CG1648 PE=1 SV=1	93	33	62	1	1	230	23.8	8.91	204.39	33	0	0.385
O62526	ADP/ATP translocase OS=Drosophila melanogaster OX=7227 GN=Ant2 PE=2 SV=1	18	8	14	2	1	307	33.7	9.57	38.18	8	0	0.387
Q9VYI6	Coenzyme Q8 OS=Drosophila melanogaster OX=7227 GN=Coq8 PE=1 SV=2	5	2	3	2	1	661	74.4	8.18	5.86	2	0	0.387
P25867	Ubiquitin-conjugating enzyme E2-17 kDa OS=Drosophila melanogaster OX=7227 GN=eff PE=1 SV=1	29	4	7	4	1	147	16.7	7.3	15.38	4	0	0.388
P16909	Histone-like protein 18C OS=Drosophila melanogaster OX=7227 GN=Mst77F PE=2 SV=1	3	1	1	1	1	215	24.5	9.82	0	1	0	0.388
Q9VN88	LD45836p OS=Drosophila melanogaster OX=7227 GN=Vps37B PE=1 SV=1	10	2	2	2	1	214	24.2	5.17	5.07	2	0	0.389
Q9VG98	Glutathione S-transferase D2 OS=Drosophila melanogaster OX=7227 GN=GstD2 PE=1 SV=1	18	5	6	1	1	215	24.5	5.35	8.65	5	2	0.39
O97111	LD29223p OS=Drosophila melanogaster OX=7227 GN=par-6 PE=1 SV=1	4	1	1	1	1	351	38.5	6.77	0	1	0	0.391
A0A0B4KF61	Synaptotagmin 14, isoform D OS=Drosophila melanogaster OX=7227 GN=Syt14 PE=3 SV=1	1	1	1	1	1	648	71.7	8.56	2.48	1	0	0.392
Q9VII7	Serpin 38F, isoform A OS=Drosophila melanogaster OX=7227 GN=Spn38F PE=3 SV=3	52	23	38	22	1	372	41.7	8.25	102.35	23	1	0.396
Q8MLT4	Gp150, isoform D OS=Drosophila melanogaster OX=7227 GN=Gp150 PE=1 SV=1	2	2	4	2	1	1076	120.9	5.02	6.51	2	0	0.396
Q0E8R1	FI07211p OS=Drosophila melanogaster OX=7227 GN=vir-1 PE=1 SV=1	2	2	2	2	1	431	48.6	4.32	2.72	2	0	0.396
Q7K1H9	GH07575p OS=Drosophila melanogaster OX=7227 GN=Dmel\CG10912 PE=2 SV=1	4	1	1	1	1	271	29.7	4.82	3.25	1	0	0.4
M9PG43	Tricornered, isoform B OS=Drosophila melanogaster OX=7227 GN=trc PE=3 SV=1	3	1	1	1	1	463	53.3	6.43	2.33	1	0	0.403
Q9VU28	Malate dehydrogenase OS=Drosophila melanogaster OX=7227 GN=Dmel\CG10748 PE=3 SV=1	19	6	7	6	1	349	36.8	7.53	19.13	6	0	0.407
A0A0B4KFR5	Kinesin-like protein unc-104 OS=Drosophila melanogaster OX=7227 GN=Khc-73 PE=1 SV=1	1	1	1	1	1	1957	218.7	6.33	0	1	0	0.407
A0A0B4KG52	Serine protease HTRA2, mitochondrial OS=Drosophila melanogaster OX=7227 GN=HtrA2 PE=3 SV=1	2	1	1	1	1	422	46	9.48	2.23	1	0	0.412
M9PBJ1	Zormin, isoform J OS=Drosophila melanogaster OX=7227 GN=zormin PE=1 SV=1	2	5	5	5	1	3664	412.6	6.46	10.69	5	0	0.413
Q9VZG0	Cuticular protein 64Ac OS=Drosophila melanogaster OX=7227 GN=Cpr64Ac PE=1 SV=1	15	2	2	2	1	188	19.1	8.27	5.48	2	0	0.413
Q7KT16	FI17352p1 OS=Drosophila melanogaster OX=7227 GN=vari PE=1 SV=2	3	2	2	2	1	636	72.3	7.31	2.38	2	0	0.413
Q6GUR9	ACP53C14B OS=Drosophila melanogaster OX=7227 GN=Acp53C14b PE=1 SV=1	53	11	17	11	1	132	14.8	6.1	29.94	11	0	0.414
Q9I7T3	UDP-glycosyltransferase family 305 member A1, isoform A OS=Drosophila melanogaster OX=7227 GN=Ugt305A1 PE=4 SV=1	2	1	2	1	1	583	66.1	6.49	3.63	1	0	0.415
Q9Y0V3	Mitochondrial import inner membrane translocase subunit Tim10B OS=Drosophila melanogaster OX=7227 GN=Tim9b PE=3 SV=1	18	2	2	2	1	117	13.5	6.13	2.19	2	0	0.416
A0A0B4KGK5	Syncrip, isoform M OS=Drosophila melanogaster OX=7227 GN=Syp PE=1 SV=1	16	10	17	1	1	699	76.5	8.51	42.89	10	0	0.418
Q9VWV6	Transferrin OS=Drosophila melanogaster OX=7227 GN=Tsf1 PE=1 SV=1	86	65	113	65	1	641	71.8	7.06	334.99	65	0	0.419
A1Z7F2	alpha-glucosidase OS=Drosophila melanogaster OX=7227 GN=Mal-A7 PE=4 SV=1	16	7	9	6	1	599	67.2	4.92	24.78	7	0	0.422
A0A4D6K595	Synapse-associated protein 47kD, isoform M OS=Drosophila melanogaster OX=7227 GN=Sap47 PE=1 SV=1	7	3	4	3	1	551	57	4.59	6.31	3	0	0.422
Q9VKJ0	Homogentisate 1,2-dioxygenase OS=Drosophila melanogaster OX=7227 GN=hgo PE=2 SV=3	26	9	10	9	1	439	49.4	6	19.36	9	0	0.424
A1ZBU8	Uncharacterized protein, isoform A OS=Drosophila melanogaster OX=7227 GN=Bbd PE=1 SV=1	21	5	8	5	1	245	26.2	5.29	24.89	5	0	0.424
Q9VGJ7	FI23918p1 OS=Drosophila melanogaster OX=7227 GN=Dmel\CG6834 PE=2 SV=3	5	4	6	3	1	895	102.2	5.62	5.9	4	1	0.424
Q6IJR5	HDC14388 OS=Drosophila melanogaster OX=7227 GN=Dmel\CG34284 PE=4 SV=1	23	4	6	4	1	124	13.3	6.27	14.88	4	0	0.425
Q9W1H9	NADH dehydrogenase [ubiquinone] 1 alpha subcomplex assembly factor 3 OS=Drosophila melanogaster OX=7227 GN=Dmel\CG5569 PE=2 SV=1	3	1	1	1	1	196	22.2	8.27	1.73	1	0	0.425
Q9VEY0	Uncharacterized protein, isoform C OS=Drosophila melanogaster OX=7227 GN=Dmel\CG8927 PE=1 SV=3	12	3	3	3	1	371	41.6	6.81	6.87	3	0	0.426
Q26416	Adult cuticle protein 1 OS=Drosophila melanogaster OX=7227 GN=Acp1 PE=2 SV=1	20	1	3	1	1	135	13.1	9.72	7.98	1	0	0.427
Q9VPR1	GH02075p OS=Drosophila melanogaster OX=7227 GN=Tspo PE=1 SV=1	15	2	2	2	1	185	20.1	9.45	6.18	2	0	0.427
Q9VN06	TA01180p OS=Drosophila melanogaster OX=7227 GN=Dmel\CG14645 PE=2 SV=3	25	2	2	2	1	97	11	4.41	1.87	2	0	0.427
Q9W1K0	Transmembrane protein 14 homolog OS=Drosophila melanogaster OX=7227 GN=CG5532 PE=3 SV=1	7	1	1	1	1	112	11.6	9.83	1.92	1	0	0.428
A0A0B4LGS0	alpha-amylase OS=Drosophila melanogaster OX=7227 GN=Amy-p PE=3 SV=1	32	14	21	14	1	494	53.8	5.8	61	14	0	0.429
Q7JWP9	RE09008p OS=Drosophila melanogaster OX=7227 GN=tartan/capricious-like PE=1 SV=1	1	1	1	1	1	915	103.3	6.86	1.88	1	0	0.43
Q7K1W4	Epoxide hydrolase OS=Drosophila melanogaster OX=7227 GN=Jheh3 PE=2 SV=1	6	2	2	2	1	468	53.7	6.33	2.25	2	0	0.431
Q7K1U0	Activity-regulated cytoskeleton associated protein 1 OS=Drosophila melanogaster OX=7227 GN=Arc1 PE=1 SV=1	29	6	7	6	1	254	28.9	6.47	17.63	6	0	0.432
Q9VW73	Ragulator complex protein LAMTOR1 OS=Drosophila melanogaster OX=7227 GN=Lamtor1 PE=1 SV=1	8	1	1	1	1	180	20.5	6.79	0	1	0	0.432
Q7K3U4	Flavin-containing monooxygenase OS=Drosophila melanogaster OX=7227 GN=Fmo-2 PE=2 SV=1	6	2	3	2	1	429	49.2	6.3	7.35	2	0	0.433
A8E6R2	IP18034p OS=Drosophila melanogaster OX=7227 GN=Dmel\CG11241 PE=1 SV=1	2	1	1	1	1	518	57.3	8.27	2.08	1	0	0.436
Q9W2C4	GH06474p OS=Drosophila melanogaster OX=7227 GN=Dmel\CG4377 PE=2 SV=1	30	7	9	7	1	231	24.8	7.17	21.6	7	0	0.439
P05031	Aromatic-L-amino-acid decarboxylase OS=Drosophila melanogaster OX=7227 GN=Ddc PE=1 SV=4	5	2	2	2	1	510	57.3	6.54	1.68	2	0	0.439
Q9W0Y6	Transient receptor potential cation channel protein painless OS=Drosophila melanogaster OX=7227 GN=pain PE=1 SV=1	3	3	5	3	1	913	103.4	6.73	10.37	3	0	0.441
Q8IMR4	Yip1d-interacting factor 1, isoform C OS=Drosophila melanogaster OX=7227 GN=Yif1 PE=1 SV=1	2	1	2	1	1	402	44.8	9.35	0	1	0	0.442
Q9VMF0	FI04444p OS=Drosophila melanogaster OX=7227 GN=Dmel\CG9498 PE=1 SV=1	47	18	26	18	1	424	48.7	5.8	71.77	18	0	0.443
Q9VJL6	Glia maturation factor OS=Drosophila melanogaster OX=7227 GN=GMF PE=1 SV=2	5	1	2	1	1	138	16.4	5.02	4.07	1	0	0.448
Q9VTJ4	Putative alpha-L-fucosidase OS=Drosophila melanogaster OX=7227 GN=Fuca PE=2 SV=2	3	2	4	2	1	494	57.7	5.87	7.09	2	0	0.45
P81160	Ductus ejaculatorius peptide 99B OS=Drosophila melanogaster OX=7227 GN=Dup99B PE=1 SV=2	19	1	4	1	1	54	6.2	9.5	10.48	1	0	0.45
Q9VPH9	GH21475p OS=Drosophila melanogaster OX=7227 GN=Spn77Bc PE=1 SV=3	40	16	25	6	1	416	47.1	7.08	63.27	16	9	0.452
Q9VBS6	Uncharacterized protein, isoform A OS=Drosophila melanogaster OX=7227 GN=Dmel\CG31087 PE=1 SV=2	14	5	7	5	1	417	47.7	6.65	17.02	5	0	0.453
Q7K1C2	Acyltransferase OS=Drosophila melanogaster OX=7227 GN=Dgat2 PE=2 SV=1	3	1	1	1	1	352	39.8	9.66	2.26	1	0	0.454
Q9VBL6	Accessory gland-specific peptide 57Da OS=Drosophila melanogaster OX=7227 GN=Mst57Da PE=2 SV=1	19	1	2	1	1	75	7.1	8.68	8.93	1	0	0.455
Q9VPF3	4-hydroxyphenylpyruvate dioxygenase OS=Drosophila melanogaster OX=7227 GN=Hpd PE=1 SV=1	28	10	16	10	1	380	43.3	5.68	47.91	10	0	0.456
A0A0B4KGN4	Tailor, isoform C OS=Drosophila melanogaster OX=7227 GN=Tailor PE=1 SV=1	3	2	2	2	1	563	64.2	8.98	4.36	2	0	0.456
Q8MLV0	Uncharacterized protein OS=Drosophila melanogaster OX=7227 GN=Dmel\CG30395 PE=1 SV=2	9	5	7	5	1	906	97.7	4.75	20.33	5	0	0.46
O46094	EG:86E4.5 protein OS=Drosophila melanogaster OX=7227 GN=Ocrl PE=1 SV=1	1	1	1	1	1	850	97.5	5.88	1.82	1	0	0.462
Q9VZE7	Choline transporter-like 1 OS=Drosophila melanogaster OX=7227 GN=Ctl1 PE=2 SV=1	3	2	3	2	1	691	76.8	7.66	7.42	2	0	0.463
Q8MT48	RE28322p OS=Drosophila melanogaster OX=7227 GN=CG9416-PA PE=2 SV=1	7	4	5	4	1	861	98	6.37	6.62	4	0	0.463
B7Z155	Uncharacterized protein, isoform B OS=Drosophila melanogaster OX=7227 GN=Dmel\CG4928 PE=1 SV=1	2	1	1	1	1	538	58.6	6.1	2.02	1	0	0.464
X2JEA3	Polypeptide N-acetylgalactosaminyltransferase OS=Drosophila melanogaster OX=7227 GN=Pgant7 PE=3 SV=1	2	1	1	1	1	591	68.3	8.06	2.19	1	0	0.464
Q9VCN3	Glutamate dehydrogenase OS=Drosophila melanogaster OX=7227 GN=bb8 PE=1 SV=2	10	4	6	4	1	535	59.9	8.56	12.77	4	0	0.465
Q8INU6	FI03731p OS=Drosophila melanogaster OX=7227 GN=CG9332 PE=2 SV=1	14	5	8	2	1	327	36	8.06	18.25	5	0	0.466
P27716	Innexin inx1 OS=Drosophila melanogaster OX=7227 GN=ogre PE=1 SV=1	4	2	2	2	1	362	42.6	8.88	4.38	2	0	0.466
Q9W5C2	Translocating chain-associated membrane protein OS=Drosophila melanogaster OX=7227 GN=TRAM PE=1 SV=1	4	1	1	1	1	368	41.8	9.57	0	1	0	0.466
P37193	Adrenodoxin-like protein 1, mitochondrial OS=Drosophila melanogaster OX=7227 GN=Fdx1 PE=2 SV=3	12	2	3	2	1	172	19.7	7.03	7.46	2	0	0.467
P16163	Uricase OS=Drosophila melanogaster OX=7227 GN=Uro PE=1 SV=2	76	16	19	16	1	352	40	7.47	48.62	16	0	0.468
Q0E9F2	Sticks and stones, isoform B OS=Drosophila melanogaster OX=7227 GN=sns PE=1 SV=1	0	1	2	1	1	1542	168.1	8.03	4.48	1	0	0.47
Q0E8H9	beta-N-acetylhexosaminidase OS=Drosophila melanogaster OX=7227 GN=Hexo1 PE=1 SV=1	5	2	3	2	1	622	70.5	5.97	2.47	2	0	0.471
Q7K2V7	Tetraspanin OS=Drosophila melanogaster OX=7227 GN=Tsp42Eb PE=2 SV=1	7	1	2	1	1	222	24.4	5.54	2.02	1	0	0.473
P10333	Accessory gland-specific peptide 26Aa OS=Drosophila melanogaster OX=7227 GN=Acp26Aa PE=1 SV=2	50	14	21	14	1	264	29.6	8.84	55.92	14	0	0.474
Q9VB81	Cuticular protein 97Eb OS=Drosophila melanogaster OX=7227 GN=Cpr97Eb PE=2 SV=2	29	6	10	6	1	235	26.7	8.15	21.51	6	0	0.474
Q9VXV6	Secretory carrier-associated membrane protein OS=Drosophila melanogaster OX=7227 GN=Scamp PE=1 SV=1	10	2	3	2	1	343	38.5	5.19	7.34	2	0	0.475
Q1WWB7	IP10750p OS=Drosophila melanogaster OX=7227 GN=betaG PE=1 SV=1	3	1	2	1	1	323	35.3	6.1	3.45	1	0	0.475
P07190	Maltase A1 OS=Drosophila melanogaster OX=7227 GN=Mal-A1 PE=2 SV=2	21	8	11	8	1	577	66.3	4.92	26.33	8	0	0.478
Q9V3Z2	Serine protease 7 OS=Drosophila melanogaster OX=7227 GN=Sp7 PE=1 SV=1	6	2	2	2	1	391	43.1	6.62	3.98	2	0	0.478
Q9VRG8	GH01474p OS=Drosophila melanogaster OX=7227 GN=Dmel\CG1486 PE=1 SV=1	4	3	4	3	1	852	91.5	5.27	10.26	3	0	0.48
Q9VK57	LD15349p OS=Drosophila melanogaster OX=7227 GN=Pih1D1 PE=1 SV=1	8	2	2	2	1	335	38	7.84	4.63	2	0	0.48
Q9W0Y5	Fatty acyl-CoA reductase OS=Drosophila melanogaster OX=7227 GN=Dmel\CG30427 PE=2 SV=2	8	4	5	4	1	499	57.5	8.02	9.93	4	0	0.481
Q9VG95	Glutathione S-transferase D5 OS=Drosophila melanogaster OX=7227 GN=GstD5 PE=1 SV=2	23	5	6	4	1	216	24.7	7.4	12.95	5	0	0.482
Q7K3P0	cysteine--tRNA ligase OS=Drosophila melanogaster OX=7227 GN=CysRS-m PE=2 SV=1	2	1	1	1	1	558	63.5	7.99	2.54	1	0	0.485
A1ZBU5	GNBP-like 3 OS=Drosophila melanogaster OX=7227 GN=GNBP-like3 PE=4 SV=1	32	3	4	3	1	152	17.1	7.62	8.33	3	0	0.488
Q8MLN4	Uncharacterized protein, isoform D OS=Drosophila melanogaster OX=7227 GN=Dmel\CG9380 PE=1 SV=2	12	8	10	8	1	840	92.6	6.77	25.55	8	0	0.489
Q7K2P1	Cuticular protein 50Cb OS=Drosophila melanogaster OX=7227 GN=Cpr50Cb PE=2 SV=1	7	1	1	1	1	178	18.7	6.16	2.73	1	0	0.489
A0A0B4JDE8	Copper homeostasis protein cutC homolog OS=Drosophila melanogaster OX=7227 GN=Dmel\CG6136 PE=3 SV=1	6	1	1	1	1	263	28.9	5.2	2.79	1	0	0.491
Q7JXB5	phosphoenolpyruvate carboxykinase (GTP) OS=Drosophila melanogaster OX=7227 GN=Pepck2 PE=1 SV=1	26	14	19	13	1	638	70.6	7.56	40.92	14	1	0.492
Q9V449	MET75Ca protein OS=Drosophila melanogaster OX=7227 GN=Met75Ca PE=1 SV=1	37	2	4	2	1	51	5.7	6.48	9.6	2	0	0.492
E2QCY9	Synapsin, isoform D OS=Drosophila melanogaster OX=7227 GN=Syn PE=1 SV=1	1	1	1	1	1	1041	109.4	7.94	4	1	0	0.492
Q7KE33	Odorant binding protein c OS=Drosophila melanogaster OX=7227 GN=Obp51a PE=2 SV=1	66	12	21	12	1	117	13.3	8	72.54	12	0	0.493
Q8MRL1	GEO04448p1 OS=Drosophila melanogaster OX=7227 GN=BcDNA:GH25462 PE=1 SV=1	6	1	1	1	1	158	18.3	8.91	0	1	0	0.494
A0A0B4K6L1	Carboxylic ester hydrolase OS=Drosophila melanogaster OX=7227 GN=alpha-Est10 PE=1 SV=1	3	2	2	2	1	581	65.7	7.94	0	2	0	0.495
Q7JUS1	AT09608p OS=Drosophila melanogaster OX=7227 GN=CG30491;CG30495 PE=1 SV=1	6	2	3	1	1	331	37.1	9.06	7.68	2	0	0.497
Q9V3J5	EG:BACR7A4.13 protein OS=Drosophila melanogaster OX=7227 GN=EG:BACR7A4.13 PE=4 SV=1	3	2	2	2	1	558	60.9	7.99	2.01	2	0	0.497
Q9W0G1	Tyrosine-protein phosphatase non-receptor type 61F OS=Drosophila melanogaster OX=7227 GN=Ptp61F PE=1 SV=1	2	1	2	1	1	548	62.1	5.55	3.78	1	0	0.497
Q9W228	RE07815p OS=Drosophila melanogaster OX=7227 GN=Ugt317A1 PE=1 SV=3	6	2	2	2	1	529	59.1	7.25	3.38	2	0	0.498
Q9VF78	Conserved oligomeric Golgi complex subunit 2 OS=Drosophila melanogaster OX=7227 GN=Cog2 PE=2 SV=1	3	2	2	2	1	710	81.1	6.77	4.62	2	0	0.499
Q9V4D9	Purine-rich binding protein-alpha, isoform B OS=Drosophila melanogaster OX=7227 GN=Pur-alpha PE=3 SV=2	11	2	3	2	1	275	31.1	8.59	5.16	2	0	0.499
Q9W4A6	Otopetrin-like a, isoform A OS=Drosophila melanogaster OX=7227 GN=OtopLa PE=1 SV=1	3	2	2	2	1	916	99.3	8.15	0	2	0	0.499
Q9VSK4	GM13032p OS=Drosophila melanogaster OX=7227 GN=Dmel\CG6983 PE=1 SV=1	11	1	1	1	1	180	20.4	5.43	2.51	1	0	0.5
Q9VQA3	Uncharacterized protein, isoform A OS=Drosophila melanogaster OX=7227 GN=anon-SAGE:Wang-110 PE=4 SV=1	12	3	5	3	1	245	26.4	8.46	9.7	3	0	0.502
A1Z9G3	Cytosol aminopeptidase OS=Drosophila melanogaster OX=7227 GN=S-Lap5 PE=2 SV=1	2	1	1	1	1	549	59.6	7.96	3.15	1	0	0.502
Q9VTP1	IP06473p OS=Drosophila melanogaster OX=7227 GN=Dmel\CG14130 PE=1 SV=2	11	2	2	2	1	255	29.9	7.99	4.2	2	0	0.505
Q9NFV7	GH01829p OS=Drosophila melanogaster OX=7227 GN=Tep2 PE=1 SV=1	6	7	8	7	1	1420	158.2	6.57	19.23	7	0	0.507
Q8T4C9	AT03632p OS=Drosophila melanogaster OX=7227 GN=Dmel\CG6310 PE=1 SV=1	5	1	1	1	1	193	22.4	9.31	1.79	1	0	0.509
E2QCN9	GS1-like, isoform B OS=Drosophila melanogaster OX=7227 GN=Gs1l PE=1 SV=1	42	8	10	3	1	231	25.6	6.52	28.18	8	0	0.51
Q8IQ70	Calcium uniporter protein, mitochondrial OS=Drosophila melanogaster OX=7227 GN=MCU PE=1 SV=2	2	1	2	1	1	366	42.5	8.53	4.86	1	0	0.51
Q9VWL0	Mec2 OS=Drosophila melanogaster OX=7227 GN=Mec2 PE=1 SV=1	10	3	4	3	1	350	38.6	5.25	8.53	3	0	0.511
Q0KHY3	Protein mesh OS=Drosophila melanogaster OX=7227 GN=mesh PE=1 SV=2	14	15	18	15	1	1454	164.9	6.3	27.92	15	0	0.512
A8DY78	Protein-serine/threonine kinase OS=Drosophila melanogaster OX=7227 GN=Pdk PE=1 SV=1	14	5	7	5	1	422	47.6	6.47	18.56	5	0	0.512
Q9VSD3	AT11025p OS=Drosophila melanogaster OX=7227 GN=fan PE=2 SV=3	15	2	4	2	1	218	24.6	6.8	11.71	2	0	0.512
Q7YTY6	Serine protease inhibitor 42Dd OS=Drosophila melanogaster OX=7227 GN=Spn42Dd PE=2 SV=1	26	8	13	8	1	372	41.2	5.63	38.26	8	0	0.514
Q9VJ59	PRA1 family protein OS=Drosophila melanogaster OX=7227 GN=Jwa PE=1 SV=6	11	2	4	2	1	207	22.8	9.89	11.94	2	0	0.515
Q9W299	Sugar phosphate phosphatase OS=Drosophila melanogaster OX=7227 GN=Dmel\CG11474 PE=1 SV=1	7	2	2	2	1	436	49.4	5.27	4.99	2	0	0.515
Q9VCR9	RH48101p OS=Drosophila melanogaster OX=7227 GN=Dmel\CG17121 PE=1 SV=1	22	7	10	7	1	361	39.4	9.1	25.65	7	0	0.518
Q7JX82	GH21964p OS=Drosophila melanogaster OX=7227 GN=kermit PE=1 SV=1	9	2	2	2	1	336	36.8	6.3	5.7	2	0	0.518
D3DML3	Connector of kinase to AP-1, isoform E OS=Drosophila melanogaster OX=7227 GN=Cka PE=1 SV=1	3	2	3	2	1	749	80.1	5.06	9.12	2	0	0.518
Q9VX69	FI01450p OS=Drosophila melanogaster OX=7227 GN=Dmel\CG5162 PE=1 SV=1	52	18	30	18	1	411	44.4	6.7	93.75	18	0	0.519
X2J8F5	Larval serum protein 1 beta, isoform B OS=Drosophila melanogaster OX=7227 GN=Lsp1beta PE=4 SV=1	3	2	3	2	1	789	95.8	5.64	8.33	2	0	0.519
Q9W445	Malignant T-cell-amplified sequence 1 homolog OS=Drosophila melanogaster OX=7227 GN=MCTS1 PE=1 SV=1	9	1	1	1	1	182	20.3	9.11	0	1	0	0.519
Q8T0R7	Chitinase-like protein Idgf5 OS=Drosophila melanogaster OX=7227 GN=Idgf5 PE=2 SV=3	6	3	4	2	1	444	50.1	6.8	8.74	3	0	0.52
Q7K8X7	Glutathione S transferase E9 OS=Drosophila melanogaster OX=7227 GN=GstE9 PE=1 SV=1	19	5	8	5	1	221	24.9	7.8	21.72	5	0	0.521
Q9VN73	RE70318p OS=Drosophila melanogaster OX=7227 GN=Jhbp1 PE=2 SV=1	14	3	5	3	1	246	27	8.22	12.72	3	0	0.522
Q0E8U4	FI09636p OS=Drosophila melanogaster OX=7227 GN=Dmel\CG17224 PE=1 SV=1	12	3	4	3	1	300	33.3	6.43	10.23	3	0	0.523
Q7K2W3	GH04538p OS=Drosophila melanogaster OX=7227 GN=Dmel\CG8785 PE=2 SV=1	3	1	1	1	1	474	52.1	6.39	0	1	0	0.523
Q9VA02	Probable 2-oxoglutarate dehydrogenase E1 component DHKTD1 homolog, mitochondrial OS=Drosophila melanogaster OX=7227 GN=CG1544 PE=2 SV=2	12	9	10	8	1	919	103.6	6.54	23.75	9	1	0.525
M9NFY9	Uncharacterized protein OS=Drosophila melanogaster OX=7227 GN=Dmel\CG43090 PE=4 SV=1	11	2	4	2	1	169	19.8	5.64	9.69	2	0	0.525
F6J1D0	CG3595 OS=Drosophila melanogaster OX=7227 GN=sqh PE=1 SV=1	26	3	5	3	1	174	19.9	4.81	10.87	3	0	0.526
A1ZB68	FI01423p OS=Drosophila melanogaster OX=7227 GN=GstE3 PE=1 SV=1	60	12	19	12	1	220	24.9	7.59	57.15	12	0	0.527
Q9VKR4	Aminomethyltransferase OS=Drosophila melanogaster OX=7227 GN=Dmel\CG6415 PE=1 SV=1	25	7	11	7	1	405	43.4	8.98	31.17	7	0	0.528
Q9W266	Protein windpipe OS=Drosophila melanogaster OX=7227 GN=wdp PE=1 SV=1	10	6	8	6	1	677	74.7	5.39	17.02	6	0	0.529
A0A0B4K6X5	Uncharacterized protein OS=Drosophila melanogaster OX=7227 GN=Dmel\CG43093 PE=4 SV=1	19	2	3	2	1	121	12.8	8.29	1.77	2	0	0.529
Q9VUQ5	Protein argonaute-2 OS=Drosophila melanogaster OX=7227 GN=AGO2 PE=1 SV=3	1	2	2	2	1	1214	136.8	9.61	2.36	2	0	0.53
Q9Y0Z0	LD24639p OS=Drosophila melanogaster OX=7227 GN=mmy PE=1 SV=1	2	1	1	1	1	520	58.2	7.21	2.82	1	0	0.53
Q9VTK9	Aldo-keto reductase 1B, isoform A OS=Drosophila melanogaster OX=7227 GN=Akr1B PE=1 SV=2	84	35	59	1	1	316	35.9	6.65	166.31	35	0	0.532
Q9VIK1	Transmembrane 9 superfamily member OS=Drosophila melanogaster OX=7227 GN=TM9SF2 PE=1 SV=1	5	3	5	3	1	659	74.6	7.77	11.54	3	0	0.532
Q9VIG0	Malectin domain-containing protein OS=Drosophila melanogaster OX=7227 GN=Dmel\CG9257 PE=1 SV=1	3	2	2	2	1	347	39.2	5.29	4.7	2	0	0.532
P12080	Integrin alpha-PS2 OS=Drosophila melanogaster OX=7227 GN=if PE=1 SV=2	5	6	9	6	1	1396	154.2	6.19	21.51	6	0	0.533
Q9VF46	GH25158p OS=Drosophila melanogaster OX=7227 GN=Dmel\CG5399 PE=2 SV=1	4	1	2	1	1	218	23.1	5.92	4.07	1	0	0.533
Q9W3C3	LD10016p OS=Drosophila melanogaster OX=7227 GN=Dmel\CG2004 PE=1 SV=1	33	14	21	14	1	425	48.3	5.21	65.59	14	0	0.535
A1Z8Z3	Cuticular protein 49Ag OS=Drosophila melanogaster OX=7227 GN=Cpr49Ag PE=1 SV=1	7	1	1	1	1	134	14.5	4.67	2.19	1	0	0.535
Q9VET9	AT03047p OS=Drosophila melanogaster OX=7227 GN=Decay PE=1 SV=1	25	8	10	8	1	308	34.9	6.44	22.82	8	0	0.536
Q9VFP1	Probable cytochrome P450 6d5 OS=Drosophila melanogaster OX=7227 GN=Cyp6d5 PE=2 SV=1	45	22	33	22	1	508	57.3	8.84	92.69	22	0	0.537
O46202	Accessory gland protein Acp62F OS=Drosophila melanogaster OX=7227 GN=Acp62F PE=1 SV=1	39	5	10	5	1	115	12.6	7.3	31.52	5	0	0.537
Q9VCU1	FI07649p OS=Drosophila melanogaster OX=7227 GN=Nepl15 PE=2 SV=2	8	5	7	5	1	686	80.5	8.27	20.17	5	0	0.537
P20354	G protein alpha s subunit OS=Drosophila melanogaster OX=7227 GN=Galphas PE=2 SV=1	18	6	10	5	1	385	45	7.65	22.71	6	1	0.537
Q8I941	GH16843p OS=Drosophila melanogaster OX=7227 GN=CG2159 PE=2 SV=1	5	1	1	1	1	222	26	5.74	3.48	1	0	0.537
Q6GUT7	ACP53C14A OS=Drosophila melanogaster OX=7227 GN=Acp53C14a PE=2 SV=1	43	7	14	7	1	121	13.5	7.75	45.7	7	0	0.538
Q9VI25	Neurochondrin homolog OS=Drosophila melanogaster OX=7227 GN=Neurochondrin PE=2 SV=1	10	6	11	6	1	723	81.6	5.95	26.99	6	0	0.539
Q9VTM6	Protein quiver OS=Drosophila melanogaster OX=7227 GN=crim PE=2 SV=1	6	1	2	1	1	158	17.7	7.14	4.92	1	0	0.539
Q4V6J1	Glutathione S transferase E10, isoform A OS=Drosophila melanogaster OX=7227 GN=GstE10 PE=2 SV=1	22	5	8	5	1	240	27.2	6.96	18.27	5	0	0.54
Q8IQB7	MIP21654p OS=Drosophila melanogaster OX=7227 GN=BcDNA:RH42907 PE=1 SV=1	7	2	3	2	1	286	32.2	7.72	6.72	2	0	0.54
Q9VHC8	LD31448p OS=Drosophila melanogaster OX=7227 GN=Dmel\CG8149 PE=1 SV=1	10	2	4	2	1	308	32.9	6.24	7.11	2	0	0.54
Q9VWB4	Serpin 77Bb OS=Drosophila melanogaster OX=7227 GN=Spn77Bb PE=1 SV=3	50	16	26	6	1	362	41	6.81	76.41	16	0	0.541
Q9VDH3	GH08630p OS=Drosophila melanogaster OX=7227 GN=Ktl PE=1 SV=1	5	1	1	1	1	228	26	6.87	0	1	0	0.542
X2J8L3	Adenine phosphoribosyltransferase OS=Drosophila melanogaster OX=7227 GN=Aprt PE=3 SV=1	18	5	8	5	1	182	19.7	5.69	16.72	5	0	0.543
Q6IH48	HDC03337 OS=Drosophila melanogaster OX=7227 GN=BP1077 PE=4 SV=1	16	3	3	3	1	223	26.3	9.94	6.22	3	0	0.543
C0PV13	MIP07141p OS=Drosophila melanogaster OX=7227 GN=Sfp26Ac PE=2 SV=1	12	2	2	2	1	84	9.5	8.97	4.36	2	0	0.543
P40417	Mitogen-activated protein kinase ERK-A OS=Drosophila melanogaster OX=7227 GN=rl PE=1 SV=3	15	6	7	5	1	376	43.1	6.07	9.98	6	1	0.545
Q9W269	Solute carrier organic anion transporter family member OS=Drosophila melanogaster OX=7227 GN=Oatp58Dc PE=1 SV=1	3	2	3	2	1	789	87.6	7.91	5.86	2	0	0.545
Q9VQB4	LD06553p OS=Drosophila melanogaster OX=7227 GN=Dmel\CG3609 PE=1 SV=1	58	21	35	21	1	335	37.3	7.52	100.97	21	0	0.546
C7LA93	Dorsal, isoform F OS=Drosophila melanogaster OX=7227 GN=dl PE=1 SV=1	2	2	3	2	1	999	111.5	5.38	7.14	2	0	0.546
Q7JZZ3	RE03883p OS=Drosophila melanogaster OX=7227 GN=Dmel\CG13321 PE=1 SV=1	46	8	13	8	1	286	30.9	6.18	36.41	8	0	0.547
Q9VLQ7	Serpin 28F OS=Drosophila melanogaster OX=7227 GN=Spn28F PE=3 SV=2	21	9	14	8	1	375	42.5	9.01	37.39	9	0	0.547
A0A0B4KGR4	Ribosomal protein S19b, isoform C OS=Drosophila melanogaster OX=7227 GN=RpS19b PE=3 SV=1	36	5	9	5	1	155	17.4	10.21	21.89	5	0	0.547
Q9VZZ5	GEO12033p1 OS=Drosophila melanogaster OX=7227 GN=Dmel\CG16986 PE=1 SV=1	24	3	5	3	1	143	15.8	8.53	10.83	3	0	0.547
Q9VHF2	Phosphotriesterase-related protein OS=Drosophila melanogaster OX=7227 GN=CG18473 PE=2 SV=1	29	7	11	7	1	350	39.3	6.65	31.18	7	0	0.548
Q86P18	RE14039p OS=Drosophila melanogaster OX=7227 GN=osy PE=2 SV=1	6	5	6	4	1	777	85.9	6.2	14.56	5	0	0.548
X2J8T8	Accessory gland protein 26Ab, isoform C OS=Drosophila melanogaster OX=7227 GN=Acp26Ab PE=2 SV=1	44	2	4	2	1	90	10.2	4.94	15.14	2	0	0.549
Q9V774	Probable cytochrome P450 6a21 OS=Drosophila melanogaster OX=7227 GN=Cyp6a21 PE=2 SV=1	8	3	4	3	1	504	57.8	8.31	3.95	3	0	0.549
Q9VXU9	Uncharacterized protein OS=Drosophila melanogaster OX=7227 GN=Dmel\CG15641 PE=4 SV=1	9	1	1	1	1	122	13.8	7.83	2.55	1	0	0.55
A1Z8D0	Periodic tryptophan protein 1 homolog OS=Drosophila melanogaster OX=7227 GN=nclb PE=1 SV=1	12	4	7	4	1	459	51.4	4.39	16.74	4	0	0.551
H9ZYQ1	FI19927p1 OS=Drosophila melanogaster OX=7227 GN=CG8907-RB PE=2 SV=1	3	2	2	2	1	732	82.4	6.79	5.66	2	0	0.551
Q6IHT7	HDC01001 OS=Drosophila melanogaster OX=7227 GN=Sfp26Ad PE=4 SV=1	26	4	7	4	1	121	12.8	6.09	18.98	4	0	0.552
Q9VGF1	GH17980p OS=Drosophila melanogaster OX=7227 GN=Dmel\CG3397 PE=1 SV=1	26	8	12	8	1	342	38.1	6.57	32.15	8	0	0.553
Q9VSR7	valine--tRNA ligase OS=Drosophila melanogaster OX=7227 GN=ValRS-m PE=2 SV=1	7	6	7	6	1	994	113	6.7	13.81	6	0	0.553
X2JAP0	Gdap1, isoform C OS=Drosophila melanogaster OX=7227 GN=Gdap1 PE=1 SV=1	14	4	8	3	1	320	36.8	7.69	17.06	4	0	0.554
D3DMU9	MIP17260p OS=Drosophila melanogaster OX=7227 GN=Prip PE=1 SV=1	6	2	3	2	1	270	29	7.23	4.76	2	0	0.554
Q9V7D2	V-type proton ATPase subunit D 1 OS=Drosophila melanogaster OX=7227 GN=Vha36-1 PE=2 SV=1	44	9	14	9	1	246	27.6	9.54	34.97	9	0	0.555
A0A0B4K620	Mustard, isoform V OS=Drosophila melanogaster OX=7227 GN=mtd PE=1 SV=1	4	3	3	3	1	1344	146.4	5.72	4.61	3	0	0.555
Q4V621	ACP24A4 OS=Drosophila melanogaster OX=7227 GN=Acp24A4 PE=2 SV=1	26	1	1	1	1	78	8.6	4.55	4.21	1	0	0.556
Q8INJ8	Tyrosine-protein kinase OS=Drosophila melanogaster OX=7227 GN=Csk PE=3 SV=2	1	1	1	1	1	1052	113.7	9.03	1.64	1	0	0.556
Q9VHA8	LD25575p OS=Drosophila melanogaster OX=7227 GN=P58IPK PE=1 SV=1	19	10	13	10	1	498	56.8	6.29	31.84	10	0	0.557
Q9VYX8	LD04844p OS=Drosophila melanogaster OX=7227 GN=Dmel\CG1572 PE=1 SV=1	12	1	2	1	1	160	17.8	9.01	2.52	1	0	0.557
Q7K2V9	Mevalonate kinase OS=Drosophila melanogaster OX=7227 GN=Mvk PE=2 SV=1	8	2	2	2	1	390	42.4	6.24	4.95	2	0	0.557
Q7JY62	AT03573p OS=Drosophila melanogaster OX=7227 GN=lectin-46Cb PE=2 SV=1	15	5	6	5	1	322	33.8	4.94	14.33	5	0	0.558
Q9W0Q0	AT28366p OS=Drosophila melanogaster OX=7227 GN=Ppm1 PE=2 SV=1	12	4	5	4	1	352	38.5	5.47	8.31	4	0	0.558
Q7JWV7	Tetraspanin OS=Drosophila melanogaster OX=7227 GN=Tsp42Ed PE=1 SV=1	11	3	4	3	1	227	24.8	6.83	9.09	3	0	0.558
B6IDY5	CYP6G1 OS=Drosophila melanogaster OX=7227 GN=Cyp6g1 PE=2 SV=1	42	20	34	19	1	524	59.8	8.1	95.41	20	1	0.559
P0DKM0	Cytochrome c oxidase assembly factor 3, mitochondrial OS=Drosophila melanogaster OX=7227 GN=Ccdc56 PE=3 SV=1	25	2	3	2	1	87	9.9	9.28	8.82	2	0	0.559
B4ZJ91	Seminal fluid protein 24Bb OS=Drosophila melanogaster OX=7227 GN=Sfp24Bb PE=2 SV=1	31	3	6	3	1	110	12.6	8.57	15.93	3	0	0.561
O01404	Peptidylglycine alpha-hydroxylating monooxygenase OS=Drosophila melanogaster OX=7227 GN=Phm PE=1 SV=2	9	2	3	2	1	365	40.5	6.1	1.85	2	0	0.561
A0A0B4KH34	Annexin OS=Drosophila melanogaster OX=7227 GN=AnxB9 PE=1 SV=1	52	22	35	22	1	324	35.9	5.06	85.81	22	0	0.562
Q7K088	GEO08224p1 OS=Drosophila melanogaster OX=7227 GN=Obp56e PE=1 SV=1	51	8	13	8	1	132	14.2	8.22	34.73	8	0	0.562
Q9VW58	LD33138p OS=Drosophila melanogaster OX=7227 GN=Dmel\CG8004 PE=1 SV=1	8	2	2	2	1	269	31.1	5.17	5.79	2	0	0.562
Q9U1L2	EG:BACR7A4.14 protein OS=Drosophila melanogaster OX=7227 GN=EG:BACR7A4.14 PE=1 SV=1	65	15	26	15	1	251	26	8.97	75.81	15	0	0.563
A0A2U8U0K3	Glucose dehydrogenase, isoform B OS=Drosophila melanogaster OX=7227 GN=Gld PE=1 SV=1	32	14	20	14	1	625	68.4	7.23	44.89	14	0	0.563
A0A0B4K6F9	Extended synaptotagmin-like protein 2, isoform C OS=Drosophila melanogaster OX=7227 GN=Esyt2 PE=1 SV=1	18	12	16	12	1	853	94.8	6.15	37.67	12	0	0.563
A1Z8C9	5-hydroxyisourate hydrolase OS=Drosophila melanogaster OX=7227 GN=anon-AE003828.1 PE=2 SV=1	44	4	6	4	1	113	12.7	7.39	15.17	4	0	0.565
Q9VQQ9	Exocyst complex component 2 OS=Drosophila melanogaster OX=7227 GN=Sec5 PE=2 SV=1	1	1	1	1	1	894	100.7	5.85	2.1	1	0	0.565
Q9W0J9	GH07301p OS=Drosophila melanogaster OX=7227 GN=CT9987 PE=1 SV=1	45	20	35	20	1	322	35.6	6.38	109.97	20	0	0.566
Q7KMS3	Dynein light chain roadblock OS=Drosophila melanogaster OX=7227 GN=robl PE=1 SV=1	40	2	3	2	1	97	10.8	6.55	7.72	2	0	0.567
M9PE65	Axotactin OS=Drosophila melanogaster OX=7227 GN=axo PE=1 SV=1	13	24	32	24	1	2179	241.4	5.87	62.63	24	0	0.568
P11146	Heat shock 70 kDa protein cognate 2 OS=Drosophila melanogaster OX=7227 GN=Hsc70-2 PE=1 SV=2	16	8	12	5	1	633	69.7	7.18	31.14	8	0	0.568
B4ZJA2	RT03039p OS=Drosophila melanogaster OX=7227 GN=Sfp65A PE=2 SV=1	16	2	4	2	1	141	15.5	7.12	8.44	2	0	0.568
Q9VMH2	Actin-related protein 2/3 complex subunit 4 OS=Drosophila melanogaster OX=7227 GN=Arpc4 PE=1 SV=1	20	3	3	3	1	168	19.6	8.46	7.33	3	0	0.569
M9PDE7	Uncharacterized protein, isoform O OS=Drosophila melanogaster OX=7227 GN=CG6108 PE=4 SV=1	1	3	5	3	1	2381	266.7	4.88	8.7	3	0	0.57
A0A0B4K6K5	Seminal fluid protein OS=Drosophila melanogaster OX=7227 GN=Dmel\CG43319 PE=1 SV=1	47	2	3	2	1	57	6.3	9.09	8.85	2	0	0.571
Q7KNA0	Dymeclin OS=Drosophila melanogaster OX=7227 GN=CG8230 PE=1 SV=1	1	1	1	1	1	699	79.1	6.01	1.89	1	0	0.571
O76521	Importin subunit alpha OS=Drosophila melanogaster OX=7227 GN=Kap-alpha1 PE=2 SV=1	7	3	4	3	1	543	60	5.34	9.28	3	0	0.572
Q9VPR2	Transcription factor BTF3 OS=Drosophila melanogaster OX=7227 GN=uncNacbeta PE=1 SV=1	1	1	1	1	1	795	82.6	9.74	2.41	1	0	0.572
Q9VCQ9	RE20374p OS=Drosophila melanogaster OX=7227 GN=Dmel\CG6733 PE=2 SV=1	33	9	13	9	1	401	44.9	5.99	37	9	0	0.573
A1ZA45	Uncharacterized protein, isoform A OS=Drosophila melanogaster OX=7227 GN=CG12967 PE=4 SV=1	0	1	1	1	1	1263	132.3	7.09	0	1	0	0.573
A0A0B4LF45	Cyp12d1-p, isoform B OS=Drosophila melanogaster OX=7227 GN=Cyp12d1-p PE=3 SV=1	43	20	30	20	1	521	60.2	9.1	73.17	20	0	0.574
A0A0B4KFD6	Drip, isoform F OS=Drosophila melanogaster OX=7227 GN=Drip PE=3 SV=1	4	1	2	1	1	278	29.3	8.18	4.58	1	0	0.574
M9PBN7	F-actin-capping protein subunit beta OS=Drosophila melanogaster OX=7227 GN=cpb PE=3 SV=1	17	4	6	4	1	276	31.3	5.44	15.38	4	0	0.575
Q9VKJ6	FI03653p OS=Drosophila melanogaster OX=7227 GN=Dmel\CG6230 PE=1 SV=1	4	4	7	4	1	1225	136.3	7.74	15.63	4	0	0.575
A0A0B4KGD0	Regulatory protein zeste OS=Drosophila melanogaster OX=7227 GN=apt PE=1 SV=1	2	1	1	1	1	499	56.3	6.54	0	1	0	0.575
Q7K3N4	GH26015p OS=Drosophila melanogaster OX=7227 GN=Dmel\CG8888 PE=1 SV=1	36	12	18	12	1	388	43.5	8.24	45.86	12	0	0.576
Q9W4P5	V-type proton ATPase subunit d 1 OS=Drosophila melanogaster OX=7227 GN=VhaAC39-1 PE=2 SV=1	23	8	13	8	1	350	39.8	4.91	31.03	8	0	0.576
Q9VW57	Grasp65 OS=Drosophila melanogaster OX=7227 GN=Grasp65 PE=1 SV=1	17	5	7	5	1	460	47.7	4.74	19.77	5	0	0.576
Q9W221	MIP04282p OS=Drosophila melanogaster OX=7227 GN=Dmel\CG13510 PE=2 SV=2	12	2	2	2	1	129	14.1	7.12	8.27	2	0	0.578
P61209	ADP-ribosylation factor 1 OS=Drosophila melanogaster OX=7227 GN=Arf79F PE=1 SV=2	23	3	5	3	1	182	20.7	6.58	18.52	3	0	0.579
Q7KSG0	Adenosylhomocysteinase like 2, isoform D OS=Drosophila melanogaster OX=7227 GN=AhcyL2 PE=3 SV=1	8	4	6	1	1	504	55.4	7.03	14.95	4	0	0.579
Q9VUJ4	26S proteasome non-ATPase regulatory subunit 8 OS=Drosophila melanogaster OX=7227 GN=Rpn12R PE=2 SV=1	9	2	3	2	1	262	30.5	7.21	5.7	2	0	0.579
A0A0B4JCT2	Uncharacterized protein, isoform B OS=Drosophila melanogaster OX=7227 GN=Dmel\CG17575 PE=4 SV=1	35	7	12	7	1	298	33.4	5.66	37.79	7	0	0.581
Q9VLN8	GH17475p OS=Drosophila melanogaster OX=7227 GN=Dmel\CG7778 PE=2 SV=1	4	1	2	1	1	269	28.3	4.5	6.66	1	0	0.581
Q0E8H8	BG642312, isoform A OS=Drosophila melanogaster OX=7227 GN=BG642312 PE=2 SV=1	8	1	1	1	1	77	8.8	8.53	2.43	1	0	0.582
Q9VD61	Sulfhydryl oxidase OS=Drosophila melanogaster OX=7227 GN=Qsox2 PE=2 SV=1	19	10	13	10	1	552	62.7	6.64	27.43	10	0	0.583
M9NEE3	Accessory gland protein 76A, isoform B OS=Drosophila melanogaster OX=7227 GN=Acp76A PE=1 SV=1	33	13	17	13	1	387	44	8.31	41.7	13	0	0.583
Q9VXC1	MIP06432p1 OS=Drosophila melanogaster OX=7227 GN=Dmel\CG34325 PE=2 SV=3	36	4	6	4	1	179	20.1	7.05	19.97	4	0	0.583
Q9VR79	LD43683p OS=Drosophila melanogaster OX=7227 GN=obst-A PE=1 SV=2	4	1	1	1	1	237	26.5	4.79	2.54	1	0	0.583
A0A4D6K3L8	Uncharacterized protein, isoform C OS=Drosophila melanogaster OX=7227 GN=Dmel\CG9706 PE=1 SV=1	1	1	2	1	1	530	59.6	8.12	1.78	1	0	0.583
Q9VLI6	CG9314 protein OS=Drosophila melanogaster OX=7227 GN=CatB PE=2 SV=1	4	2	2	1	1	506	57.9	7.33	4	2	0	0.584
Q8SX78	LD05679p OS=Drosophila melanogaster OX=7227 GN=Lipt1 PE=1 SV=1	7	2	2	2	1	396	44.1	9.1	1.96	2	0	0.584
Q9VMU2	4'-phosphopantetheine phosphatase OS=Drosophila melanogaster OX=7227 GN=Dmel\CG5828 PE=1 SV=1	4	2	2	2	1	361	40.4	5.53	4.37	2	0	0.585
X2JG15	Uncharacterized protein, isoform E OS=Drosophila melanogaster OX=7227 GN=CG32516 PE=4 SV=1	1	2	3	2	1	1998	224.3	6.84	6.17	2	0	0.585
Q9VMV5	Viking, isoform A OS=Drosophila melanogaster OX=7227 GN=vkg PE=1 SV=1	1	2	3	2	1	1940	193.7	6.43	5.09	2	0	0.585
Q9VII1	Protein quiver OS=Drosophila melanogaster OX=7227 GN=Dmel\CG9336 PE=1 SV=1	45	6	15	6	1	148	15.9	7.71	34.24	6	0	0.586
Q9VCH1	Eukaryotic translation initiation factor 4G2, isoform A OS=Drosophila melanogaster OX=7227 GN=eIF4G2 PE=1 SV=2	2	3	4	2	1	2072	226.5	8.02	8.6	3	0	0.586
E1JJ78	Like-AP180, isoform D OS=Drosophila melanogaster OX=7227 GN=lap PE=1 SV=1	6	4	4	4	1	788	84.2	7.27	9.27	4	0	0.587
Q95RY2	LD01461p OS=Drosophila melanogaster OX=7227 GN=CG17014 PE=1 SV=1	8	2	3	2	1	262	29.3	5.62	6.96	2	0	0.587
Q9VFN5	AT30951p OS=Drosophila melanogaster OX=7227 GN=anon-WO0140519.48 PE=1 SV=1	89	11	18	10	1	102	11.1	8.43	54.46	11	0	0.588
Q86PF4	GH08978p OS=Drosophila melanogaster OX=7227 GN=Dmel\CG10126 PE=1 SV=2	23	5	7	5	1	227	25.9	4.81	14.28	5	0	0.589
Q9VCL9	GH11459p OS=Drosophila melanogaster OX=7227 GN=Irk2 PE=2 SV=3	5	2	2	2	1	453	51.8	7.08	1.77	2	0	0.589
Q9W3L4	GH20802p OS=Drosophila melanogaster OX=7227 GN=Dmel\CG2233 PE=1 SV=1	27	9	13	9	1	414	46.5	6.38	32.02	9	0	0.59
X2J4W8	Kruppel homolog 2, isoform C OS=Drosophila melanogaster OX=7227 GN=Kr-h2 PE=1 SV=1	28	7	10	7	1	276	31.2	9.77	22	7	0	0.59
Q9VQE1	Uncharacterized protein, isoform C OS=Drosophila melanogaster OX=7227 GN=Dmel\CG15394 PE=4 SV=3	13	2	4	2	1	159	18.5	8.43	10.23	2	0	0.59
Q9VQX6	LP05054p OS=Drosophila melanogaster OX=7227 GN=Dmel\CG3702 PE=1 SV=2	4	3	4	3	1	641	73.6	7.14	9.7	3	0	0.59
Q9VHT9	Protein Nazo OS=Drosophila melanogaster OX=7227 GN=Nazo PE=2 SV=2	19	2	3	2	1	140	14.9	5.96	7.72	2	0	0.591
A0A0B4KI57	Glucosamine 6-phosphate N-acetyltransferase OS=Drosophila melanogaster OX=7227 GN=Gnpnat PE=1 SV=1	4	1	1	1	1	228	25.3	8.38	1.78	1	0	0.591
A0A0B4KI34	CIN85 and CD2AP related, isoform J OS=Drosophila melanogaster OX=7227 GN=cindr PE=1 SV=1	1	1	2	1	1	941	98.5	9.36	5.67	1	0	0.591
Q8T4C4	ATP synthase subunit beta OS=Drosophila melanogaster OX=7227 GN=ATPsynbetaL PE=2 SV=1	15	7	20	3	1	622	67.7	5.12	55.64	7	0	0.592
Q9W2N0	F-actin-capping protein subunit alpha OS=Drosophila melanogaster OX=7227 GN=cpa PE=2 SV=1	22	5	8	5	1	286	32.7	5.94	25.14	5	0	0.592
Q9VGF3	IP11040p OS=Drosophila melanogaster OX=7227 GN=Dmel\CG18547 PE=1 SV=1	23	7	10	7	1	345	38.8	6	33.31	7	0	0.593
Q9VCY3	COP9 signalosome complex subunit 6 OS=Drosophila melanogaster OX=7227 GN=CSN6 PE=1 SV=1	15	4	4	4	1	341	38.3	5.82	10.86	4	0	0.593
Q9VUM4	AT16346p OS=Drosophila melanogaster OX=7227 GN=Prx1 PE=2 SV=1	36	4	4	4	1	196	22	5.95	7.46	4	0	0.593
Q9VP53	Cuticular protein 78Cc OS=Drosophila melanogaster OX=7227 GN=Cpr78Cc PE=1 SV=1	10	1	2	1	1	119	12.7	4.3	6.01	1	0	0.593
Q9W552	Vacuolar protein sorting-associated protein 26 OS=Drosophila melanogaster OX=7227 GN=Vps26 PE=2 SV=1	6	2	2	2	1	478	52.6	6.39	2.93	2	0	0.594
Q9W087	U6 snRNA-associated Sm-like protein LSm8 OS=Drosophila melanogaster OX=7227 GN=l(3)neo7 PE=1 SV=1	24	2	2	2	1	95	10.3	4.92	2.05	2	0	0.594
Q0E8T7	FI23230p1 OS=Drosophila melanogaster OX=7227 GN=CG31652 PE=2 SV=1	0	1	1	1	1	2003	232.3	5.38	2.15	1	0	0.594
E1JI84	Golgi apparatus membrane protein TVP23 homolog OS=Drosophila melanogaster OX=7227 GN=Dmel\CG5021 PE=1 SV=1	11	1	1	1	1	223	25.5	7.87	2.81	1	0	0.595
X2JEA2	Uncharacterized protein, isoform B OS=Drosophila melanogaster OX=7227 GN=Dmel\CG4666 PE=4 SV=1	16	3	5	3	1	193	22.9	9.6	18.08	3	0	0.596
M9PDK4	Moody, isoform B OS=Drosophila melanogaster OX=7227 GN=moody PE=3 SV=1	1	1	2	1	1	670	71.9	9.1	0	1	0	0.596
Q9VP02	Aldose 1-epimerase OS=Drosophila melanogaster OX=7227 GN=CG12562 PE=1 SV=3	52	15	22	15	1	370	41.6	6.6	53.29	15	0	0.597
Q9VE75	V-type proton ATPase subunit a OS=Drosophila melanogaster OX=7227 GN=Vha100-2 PE=1 SV=2	28	24	39	24	1	834	94.8	6.68	98.47	24	0	0.598
Q7KN61	Farnesyl pyrophosphate synthase OS=Drosophila melanogaster OX=7227 GN=Fpps PE=1 SV=1	13	5	5	5	1	419	47.9	6.92	9.56	5	0	0.598
Q9VGA3	LD12305p OS=Drosophila melanogaster OX=7227 GN=Dmel\CG4115 PE=1 SV=2	30	7	10	7	1	220	25.3	7.58	21.64	7	0	0.6
Q9W4L1	39S ribosomal protein L33, mitochondrial OS=Drosophila melanogaster OX=7227 GN=mRpL33 PE=3 SV=2	14	1	1	1	1	64	7.7	10.48	2.74	1	0	0.6
Q9VNT3	NADH dehydrogenase [ubiquinone] 1 alpha subcomplex subunit 7 OS=Drosophila melanogaster OX=7227 GN=ND-B14.5AL PE=2 SV=1	4	1	1	1	1	145	16	9.86	0	1	0	0.6
Q0KI07	IP19836p OS=Drosophila melanogaster OX=7227 GN=Dmel\CG34130 PE=2 SV=1	12	3	3	3	1	297	32.9	8.66	6.72	3	0	0.601
Q7KMP8	26S proteasome non-ATPase regulatory subunit 13 OS=Drosophila melanogaster OX=7227 GN=Rpn9 PE=1 SV=1	10	3	4	3	1	382	43.7	5.26	10.57	3	0	0.602
Q9VZM5	GPI mannosyltransferase 3 OS=Drosophila melanogaster OX=7227 GN=PIG-B PE=2 SV=2	3	2	2	2	1	561	65	7.9	1.75	2	0	0.602
A0A0B4LGH1	Tubulin beta chain OS=Drosophila melanogaster OX=7227 GN=betaTub60D PE=1 SV=1	46	20	50	1	1	453	50.7	4.88	131.89	20	6	0.603
Q8IQ63	Msr-110, isoform C OS=Drosophila melanogaster OX=7227 GN=Msr-110 PE=1 SV=1	3	2	2	2	1	625	71.8	5.21	2.59	2	0	0.603
Q7KTC0	Multidrug-Resistance like protein 1, isoform I OS=Drosophila melanogaster OX=7227 GN=MRP PE=1 SV=1	10	12	14	12	1	1549	173.5	6.58	36.39	12	0	0.604
Q9W0Y1	Troponin C-akin-1 protein OS=Drosophila melanogaster OX=7227 GN=Tina-1 PE=2 SV=1	44	6	7	6	1	167	19	7.44	19.48	6	0	0.604
Q9V8I2	Ragulator complex protein LAMTOR2 homolog OS=Drosophila melanogaster OX=7227 GN=Lamtor2 PE=1 SV=1	10	1	1	1	1	125	13.4	9.1	3.14	1	0	0.606
A1Z847	Uncharacterized protein, isoform B OS=Drosophila melanogaster OX=7227 GN=Dmel\CG2269 PE=1 SV=1	2	2	2	2	1	783	88.6	5.53	3.62	2	0	0.607
Q9VSZ1	GH05942p OS=Drosophila melanogaster OX=7227 GN=DmTOM1 PE=1 SV=2	2	1	1	1	1	543	57.6	4.87	2.56	1	0	0.607
M9MS15	Neurotactin, isoform C OS=Drosophila melanogaster OX=7227 GN=Nrt PE=4 SV=1	1	1	2	1	1	846	92.7	5.3	0	1	0	0.607
Q9VLG9	Argininosuccinate lyase, isoform B OS=Drosophila melanogaster OX=7227 GN=Argl PE=1 SV=3	26	10	14	10	1	469	52.2	6.37	44.32	10	0	0.608
Q9VGT8	UDP-glucuronosyltransferase OS=Drosophila melanogaster OX=7227 GN=Ugt35C1 PE=3 SV=2	25	10	13	10	1	517	58.7	8.13	35.07	10	0	0.608
Q9W0X0	Epithelial membrane protein, isoform B OS=Drosophila melanogaster OX=7227 GN=emp PE=3 SV=2	11	5	8	5	1	551	62	6.27	17.27	5	0	0.608
Q8IGQ3	RE48687p OS=Drosophila melanogaster OX=7227 GN=Dmel\CG13284 PE=2 SV=1	20	6	8	5	1	339	38.3	9.41	14.63	6	1	0.608
P04388	Ras-like protein 2 OS=Drosophila melanogaster OX=7227 GN=Ras64B PE=1 SV=2	22	3	4	3	1	192	22.2	6.77	10.18	3	0	0.608
A0A0B4KFM8	Metallothionein A, isoform B OS=Drosophila melanogaster OX=7227 GN=MtnA PE=3 SV=1	50	2	4	2	1	40	3.9	7.78	5.67	2	0	0.608
M9PDB8	Bicaudal D, isoform D OS=Drosophila melanogaster OX=7227 GN=BicD PE=1 SV=1	2	1	1	1	1	802	91.2	5.29	2.19	1	0	0.608
Q9W0U0	glycerol kinase OS=Drosophila melanogaster OX=7227 GN=Gk1 PE=1 SV=1	14	6	9	6	1	538	58.8	5.36	21.56	6	0	0.61
Q9VFI3	GEO08281p1 OS=Drosophila melanogaster OX=7227 GN=Dmel\CG8066 PE=1 SV=1	14	1	1	1	1	104	11.3	4.81	3.75	1	0	0.611
X2J5T3	Rab6, isoform B OS=Drosophila melanogaster OX=7227 GN=Rab6 PE=1 SV=1	35	6	10	5	1	208	23.5	5.36	30.28	6	0	0.612
Q9VN14	Contactin OS=Drosophila melanogaster OX=7227 GN=Cont PE=1 SV=2	8	10	13	10	1	1390	158.1	6.79	22.41	10	0	0.613
Q9V3W7	LD40489p OS=Drosophila melanogaster OX=7227 GN=SF2 PE=1 SV=1	22	5	6	5	1	255	28.3	9.91	18.03	5	0	0.613
X2JEN5	Uncharacterized protein, isoform H OS=Drosophila melanogaster OX=7227 GN=Dmel\CG32694 PE=4 SV=1	22	3	4	2	1	167	18.3	4.73	14.16	3	1	0.614
Q9VXG4	Annexin B11 OS=Drosophila melanogaster OX=7227 GN=AnxB11 PE=2 SV=2	7	4	6	4	1	511	56.2	7.15	14.71	4	0	0.615
Q7JRH5	RE28271p OS=Drosophila melanogaster OX=7227 GN=Dmel\CG5726 PE=1 SV=1	2	1	1	1	1	766	86.5	7.74	1.98	1	0	0.615
A1ZBG9	Beta-glucuronidase OS=Drosophila melanogaster OX=7227 GN=Dmel\CG15117 PE=1 SV=1	19	11	16	9	1	670	77	6.92	29.44	11	2	0.616
Q9VEJ3	Pyrroline-5-carboxylate reductase OS=Drosophila melanogaster OX=7227 GN=P5cr-2 PE=1 SV=1	37	8	11	8	1	273	28.1	8.7	29.27	8	0	0.616
Q8IN49	MIP05539p OS=Drosophila melanogaster OX=7227 GN=Dmel\CG31195 PE=1 SV=2	8	5	9	5	1	807	94.3	7.44	29.02	5	0	0.616
Q9VMD2	LD47671p OS=Drosophila melanogaster OX=7227 GN=Dmel\CG9536 PE=1 SV=1	3	1	2	1	1	450	49.7	8.62	5.34	1	0	0.616
O97479	Sorbitol dehydrogenase OS=Drosophila melanogaster OX=7227 GN=Sodh1 PE=1 SV=1	65	25	40	25	1	360	38.6	7.99	112.69	25	0	0.617
Q7JX87	Peroxiredoxin 2540-2 OS=Drosophila melanogaster OX=7227 GN=Prx6c PE=1 SV=1	81	18	36	2	1	220	24.7	6.43	100.07	18	16	0.617
Q7JWX3	GH10112p OS=Drosophila melanogaster OX=7227 GN=nec PE=1 SV=1	8	3	5	3	1	476	53.7	7.36	17.29	3	0	0.617
Q24574	Ubiquitin carboxyl-terminal hydrolase 47 OS=Drosophila melanogaster OX=7227 GN=Usp47 PE=1 SV=2	1	1	1	1	1	1556	173.7	5.64	1.83	1	0	0.617
Q9W0P5	UDP-glucose 4-epimerase OS=Drosophila melanogaster OX=7227 GN=Gale PE=1 SV=1	41	17	30	17	1	350	38.7	7.46	98.19	17	0	0.618
Q9VHT3	CG9617 protein OS=Drosophila melanogaster OX=7227 GN=Sgt1 PE=1 SV=1	18	2	4	2	1	178	20.2	6.81	10.57	2	0	0.618
Q9VD55	Holocytochrome c-type synthase OS=Drosophila melanogaster OX=7227 GN=Cchl PE=1 SV=1	10	2	3	2	1	281	32	7.21	3.28	2	0	0.618
Q9VZZ6	CG16985 protein OS=Drosophila melanogaster OX=7227 GN=BcDNA:RE30174 PE=1 SV=1	38	6	12	6	1	149	16.1	9.17	28.06	6	0	0.619
Q9VUW4	Inositol-1-monophosphatase OS=Drosophila melanogaster OX=7227 GN=IMP PE=1 SV=1	2	1	1	1	1	288	31.7	5.64	2.26	1	0	0.619
Q7K1R6	LD46221p OS=Drosophila melanogaster OX=7227 GN=Dmel\CG10916 PE=1 SV=1	3	1	1	1	1	263	29.5	5.6	0	1	0	0.619
X2JJD6	Endoribonuclease OS=Drosophila melanogaster OX=7227 GN=Dmel\CG2145 PE=3 SV=1	5	2	2	2	1	592	63.6	8.88	4.91	2	0	0.62
Q9VLR5	RNA polymerase II transcriptional coactivator OS=Drosophila melanogaster OX=7227 GN=Ssb-c31a PE=2 SV=1	9	1	2	1	1	110	12.2	9.17	4.31	1	0	0.62
Q9W277	Vacuolar protein sorting-associated protein 35 OS=Drosophila melanogaster OX=7227 GN=Vps35 PE=1 SV=4	7	6	10	6	1	822	93.1	5.47	20.07	6	0	0.622
P08171	Esterase-6 OS=Drosophila melanogaster OX=7227 GN=Est-6 PE=1 SV=2	44	29	42	29	1	544	61.1	5.85	103.54	29	0	0.623
A1Z6V5	FI01422p OS=Drosophila melanogaster OX=7227 GN=Spn43Ab PE=1 SV=1	33	10	13	10	1	393	43.4	8.41	29.3	10	0	0.624
Q9VAZ1	AT14585p OS=Drosophila melanogaster OX=7227 GN=mil PE=2 SV=2	31	13	16	13	1	283	33.2	4.67	28.77	13	0	0.624
Q23982	Ejaculatory bulb-specific protein 2 OS=Drosophila melanogaster OX=7227 GN=EbpII PE=2 SV=2	52	3	7	3	1	66	7.2	9.14	22.48	3	0	0.624
P12646	Glucose-6-phosphate 1-dehydrogenase OS=Drosophila melanogaster OX=7227 GN=Zw PE=1 SV=2	43	18	28	18	1	524	60.4	6.44	78.49	18	0	0.625
Q9V438	Protein disulfide-isomerase A6 homolog OS=Drosophila melanogaster OX=7227 GN=CaBP1 PE=1 SV=1	25	14	21	14	1	433	46.7	5.69	57.85	14	0	0.625
Q9VTV9	Delta-aminolevulinic acid dehydratase OS=Drosophila melanogaster OX=7227 GN=Pbgs PE=1 SV=1	13	4	4	4	1	327	35.9	7.49	11.14	4	0	0.625
Q7K511	CG3835-RA OS=Drosophila melanogaster OX=7227 GN=D2hgdh PE=1 SV=1	46	25	46	25	1	533	58.3	6.93	135.8	25	0	0.626
O46199	Accessory gland protein Acp53Ea OS=Drosophila melanogaster OX=7227 GN=Acp53Ea PE=2 SV=1	70	13	22	13	1	120	13.6	9.16	57.83	13	0	0.626
Q9W4Y1	Arylalkylamine N-acetyltransferase-like 7, isoform A OS=Drosophila melanogaster OX=7227 GN=AANATL7 PE=2 SV=2	26	5	6	5	1	228	25.7	7.03	12.36	5	0	0.626
Q9W1H6	GH04238p OS=Drosophila melanogaster OX=7227 GN=Dmel\CG5597 PE=1 SV=1	22	4	4	4	1	260	29.6	4.65	4.84	4	0	0.627
B4ZJ89	Seminal fluid protein 23F OS=Drosophila melanogaster OX=7227 GN=Sfp23F PE=2 SV=1	10	1	2	1	1	78	8.7	5.36	4.11	1	0	0.628
A0A0B4JCZ0	Oxysterol-binding protein OS=Drosophila melanogaster OX=7227 GN=Orp8 PE=1 SV=1	1	1	1	1	1	990	108.3	8.27	1.91	1	0	0.628
Q95RB2	Cuticular protein 49Ae OS=Drosophila melanogaster OX=7227 GN=Cpr49Ae PE=1 SV=1	26	6	24	6	1	134	14.3	4.75	61.97	6	0	0.629
Q6GV06	IP20609p (Fragment) OS=Drosophila melanogaster OX=7227 GN=lectin-30A PE=2 SV=1	35	9	16	9	1	223	26.3	8.24	34.09	9	0	0.63
A8DZ14	FI17828p1 OS=Drosophila melanogaster OX=7227 GN=Fas3 PE=2 SV=1	10	4	6	4	1	577	63.3	6.1	17.99	4	0	0.63
Q9VCK6	LD34157p OS=Drosophila melanogaster OX=7227 GN=Dmel\CG10184 PE=1 SV=1	26	8	11	8	1	383	41.2	6.99	25.99	8	0	0.631
Q9V3Y7	Uncharacterized protein, isoform A OS=Drosophila melanogaster OX=7227 GN=BG:DS01759.2 PE=1 SV=1	17	4	4	4	1	333	36.7	8.06	8.94	4	0	0.631
Q9VUQ7	RE36966p OS=Drosophila melanogaster OX=7227 GN=Dmel\CG7739 PE=1 SV=1	2	1	1	1	1	596	67.4	5.91	2.38	1	0	0.631
Q9W1X5	GH04942p OS=Drosophila melanogaster OX=7227 GN=nahoda PE=1 SV=2	1	2	2	2	1	1335	149.8	5.68	2.6	2	0	0.632
Q9VF53	Aldehyde oxidase 1 OS=Drosophila melanogaster OX=7227 GN=AOX1 PE=1 SV=1	30	34	51	33	1	1273	139	6.67	123.49	34	1	0.633
Q9VRU1	Aldose 1-epimerase OS=Drosophila melanogaster OX=7227 GN=Dmel\CG10467 PE=1 SV=1	29	8	11	8	1	364	39.6	6.58	25.36	8	0	0.633
D3DMW7	MIP16962p OS=Drosophila melanogaster OX=7227 GN=RhoL PE=1 SV=1	13	2	3	2	1	214	24.8	9.22	8.87	2	0	0.633
Q9VLB1	Cuticular protein 30B OS=Drosophila melanogaster OX=7227 GN=Cpr30B PE=2 SV=2	12	1	2	1	1	153	17	5.9	7.08	1	0	0.633
Q9VDI8	Syncrip, isoform D OS=Drosophila melanogaster OX=7227 GN=Syp PE=1 SV=2	16	10	17	1	1	707	76.9	8.68	42.84	10	9	0.634
Q9W3C4	beta-N-acetylhexosaminidase OS=Drosophila melanogaster OX=7227 GN=Hexo2 PE=1 SV=1	10	5	8	5	1	622	70.6	7.74	16.6	5	0	0.634
Q7JZ25	Chloride channel protein OS=Drosophila melanogaster OX=7227 GN=ClC-b PE=1 SV=1	1	1	1	1	1	813	90.5	8.34	2.62	1	0	0.634
M9PE01	Ecdysone-induced protein 63E, isoform N OS=Drosophila melanogaster OX=7227 GN=Eip63E PE=4 SV=1	3	2	3	1	1	538	61.6	8.73	6.85	2	0	0.634
Q9V4T3	Probable cytochrome P450 4ad1 OS=Drosophila melanogaster OX=7227 GN=Cyp4ad1 PE=2 SV=1	1	1	1	1	1	516	58.8	8.27	0	1	0	0.634
Q9W4W5	RE47284p OS=Drosophila melanogaster OX=7227 GN=Dmel\CG2680 PE=1 SV=2	23	7	9	7	1	305	34.4	5.44	16.39	7	0	0.635
Q8MRW1	SD19278p OS=Drosophila melanogaster OX=7227 GN=Tim23 PE=1 SV=1	24	3	5	3	1	206	22.1	9	8.31	3	0	0.635
Q9VI96	MIP10555p OS=Drosophila melanogaster OX=7227 GN=Dmel\CG10029 PE=2 SV=1	2	1	2	1	1	410	46.9	5.44	4.93	1	0	0.635
Q9VCK2	GILT-like protein 3 OS=Drosophila melanogaster OX=7227 GN=GILT3 PE=2 SV=1	5	1	1	1	1	216	24.7	7.23	1.76	1	0	0.636
P08645	Ras-related protein Rap1 OS=Drosophila melanogaster OX=7227 GN=Rap1 PE=2 SV=2	30	4	5	4	1	184	20.9	6.68	13.85	4	0	0.638
Q9VXY3	Dihydrolipoamide acetyltransferase component of pyruvate dehydrogenase complex OS=Drosophila melanogaster OX=7227 GN=Dbct PE=1 SV=1	12	4	6	4	1	462	50	6.61	17.67	4	0	0.638
A1ZB72	Glutathione S transferase E7 OS=Drosophila melanogaster OX=7227 GN=GstE7 PE=1 SV=1	32	9	15	7	1	223	25.5	6.57	33.02	9	0	0.639
A1ZB61	Bomanin bicipital 2, isoform A OS=Drosophila melanogaster OX=7227 GN=BomBc2 PE=1 SV=1	32	3	5	3	1	154	15.8	9.32	16.14	3	0	0.639
Q9VJF5	IP06931p OS=Drosophila melanogaster OX=7227 GN=Dmel\CG15136 PE=2 SV=1	6	1	1	1	1	190	20.9	4.74	2.78	1	0	0.64
B5RJQ0	L-lactate dehydrogenase OS=Drosophila melanogaster OX=7227 GN=Ldh PE=1 SV=1	30	7	10	7	1	332	35.5	7.08	27.92	7	0	0.641
Q9VD68	GH19849p OS=Drosophila melanogaster OX=7227 GN=Dmel\CG6656 PE=2 SV=1	4	2	3	2	1	395	44.8	7.42	1.67	2	0	0.641
Q9VL67	LD18769p OS=Drosophila melanogaster OX=7227 GN=Dmel\CG4594 PE=1 SV=1	4	1	2	1	1	280	30.7	8.79	4.76	1	0	0.641
Q9VXB5	39S ribosomal protein L22, mitochondrial OS=Drosophila melanogaster OX=7227 GN=mRpL22 PE=2 SV=2	3	1	2	1	1	233	26.9	9.51	1.66	1	0	0.641
Q9VEJ4	HL05730p OS=Drosophila melanogaster OX=7227 GN=Dmel\CG5823 PE=1 SV=2	2	1	1	1	1	283	30.7	7.72	1.88	1	0	0.641
Q9VKD2	Very-long-chain (3R)-3-hydroxyacyl-CoA dehydratase OS=Drosophila melanogaster OX=7227 GN=Hacd1 PE=1 SV=1	5	2	2	2	1	245	27.5	9.83	4.61	2	0	0.643
O96824	Late endosomal/lysosomal adaptor and MAPK and MTOR activator 5 OS=Drosophila melanogaster OX=7227 GN=Lamtor5 PE=1 SV=1	21	2	2	2	1	100	10.4	5.36	4.88	2	0	0.643
Q9VTA5	GEO07164p1 OS=Drosophila melanogaster OX=7227 GN=Dmel\CG18628 PE=2 SV=1	33	1	2	1	1	63	7	6.38	5.68	1	0	0.643
Q8SXD1	Elongation of very long chain fatty acids protein OS=Drosophila melanogaster OX=7227 GN=CG12138 PE=2 SV=1	4	1	1	1	1	266	31.1	9.19	2.47	1	0	0.643
Q9VXI1	Beta hydroxy acid dehydrogenase 1, isoform A OS=Drosophila melanogaster OX=7227 GN=Had1 PE=1 SV=2	62	19	33	19	1	315	34.8	7.81	109.94	19	0	0.644
Q2PDZ4	SCP domain-containing protein OS=Drosophila melanogaster OX=7227 GN=MIP08535 PE=4 SV=2	6	2	2	2	1	350	38.3	8.34	4.89	2	0	0.644
Q9VSM6	Cytosol aminopeptidase OS=Drosophila melanogaster OX=7227 GN=S-Lap1 PE=2 SV=2	3	2	4	2	1	555	61.5	7.8	5.63	2	0	0.645
Q961H2	GH23453p OS=Drosophila melanogaster OX=7227 GN=CG8054 PE=1 SV=1	4	2	2	2	1	507	55.9	6.06	0	2	0	0.645
Q9V3J1	V-type proton ATPase subunit H OS=Drosophila melanogaster OX=7227 GN=VhaSFD PE=2 SV=2	38	19	29	19	1	468	53.7	6.61	74.5	19	0	0.647
Q9VIT9	Thioester-containing protein 4, isoform A OS=Drosophila melanogaster OX=7227 GN=Tep4 PE=1 SV=2	15	20	27	20	1	1496	168.4	5.71	61.71	20	0	0.647
Q9VY18	Antigen 5-related, isoform A OS=Drosophila melanogaster OX=7227 GN=Ag5r PE=2 SV=1	18	3	3	3	1	256	28	7.23	7.7	3	0	0.647
O97172	UPF0729 protein CG18508 OS=Drosophila melanogaster OX=7227 GN=CG18508 PE=1 SV=1	21	2	3	2	1	99	11.1	4.7	6.8	2	0	0.647
Q9VEY5	MICOS complex subunit OS=Drosophila melanogaster OX=7227 GN=Mic26-27 PE=1 SV=1	57	9	12	9	1	226	24.5	8.78	36.53	9	0	0.648
Q7KVI9	Uncharacterized protein, isoform B OS=Drosophila melanogaster OX=7227 GN=BcDNA:RH38235 PE=4 SV=1	9	2	2	2	1	245	24.4	9.74	2.64	2	0	0.648
O97125	Heat shock protein 68 OS=Drosophila melanogaster OX=7227 GN=Hsp68 PE=1 SV=1	47	30	51	25	1	635	69.7	5.83	134.47	30	2	0.649
Q9VK06	Phospholipid-transporting ATPase OS=Drosophila melanogaster OX=7227 GN=CG6263 PE=1 SV=2	1	1	1	1	1	1256	139.4	8.32	1.87	1	0	0.649
Q9VZJ8	RH40737p OS=Drosophila melanogaster OX=7227 GN=Dmel\CG11594 PE=1 SV=1	23	12	18	12	1	548	59.6	7.01	43.77	12	0	0.65
M9PB12	Uncharacterized protein, isoform B OS=Drosophila melanogaster OX=7227 GN=AAF51252 PE=3 SV=1	13	6	8	6	1	487	52.8	6.44	18.32	6	0	0.65
P61849	Dromyosuppressin OS=Drosophila melanogaster OX=7227 GN=Ms PE=1 SV=1	45	4	4	4	1	100	11.1	8.19	9.88	4	0	0.65
Q961R9	GH09241p OS=Drosophila melanogaster OX=7227 GN=CT19169 PE=1 SV=1	5	3	3	3	1	555	60.8	7.15	6.5	3	0	0.65
M9PCB0	Uncharacterized protein OS=Drosophila melanogaster OX=7227 GN=Dmel\CG43922 PE=4 SV=1	15	1	1	1	1	81	9	5	2.56	1	0	0.65
Q9VLU4	Serine protease inhibitor 28Dc OS=Drosophila melanogaster OX=7227 GN=Spn28Dc PE=2 SV=2	2	1	1	1	1	536	59.3	7.43	1.8	1	0	0.65
Q9VI17	SCP domain-containing protein OS=Drosophila melanogaster OX=7227 GN=Dmel\CG42564 PE=4 SV=2	1	1	2	1	1	500	53.5	6.8	0	1	0	0.65
A0A0S0WIC6	Accessory gland protein 63F, isoform B OS=Drosophila melanogaster OX=7227 GN=Acp63F PE=4 SV=1	27	3	6	3	1	81	9	8.7	10.16	3	0	0.651
Q9VZF6	GH04863p OS=Drosophila melanogaster OX=7227 GN=Dmel\CG14997 PE=1 SV=1	32	11	15	11	1	457	51.1	9.14	36.31	11	0	0.652
Q9VZX9	Adenosylhomocysteinase-like 1 OS=Drosophila melanogaster OX=7227 GN=AhcyL1 PE=1 SV=1	28	13	18	10	1	521	56.9	6.79	35.17	13	3	0.653
Q9VTQ9	AT06668p OS=Drosophila melanogaster OX=7227 GN=Rpt4R PE=2 SV=1	18	5	10	1	1	398	45	7.33	22.58	5	0	0.653
P16378	G protein alpha o subunit OS=Drosophila melanogaster OX=7227 GN=Galphao PE=1 SV=1	19	6	10	5	1	354	40.5	5.53	23.7	6	0	0.654
P08646	Ras-like protein 1 OS=Drosophila melanogaster OX=7227 GN=Ras85D PE=1 SV=2	26	4	6	4	1	189	21.6	7.81	15.84	4	0	0.654
Q5U126	GEO11286p1 OS=Drosophila melanogaster OX=7227 GN=CG7072 PE=2 SV=1	25	2	2	2	1	138	14.9	6.89	0	2	0	0.654
Q9VKD9	MIP16835p1 OS=Drosophila melanogaster OX=7227 GN=Dmel\CG16965 PE=2 SV=2	1	1	1	1	1	739	83.6	5.5	2.47	1	0	0.655
Q7JRC3	Epoxide hydrolase OS=Drosophila melanogaster OX=7227 GN=Jheh1 PE=2 SV=1	15	8	9	8	1	474	54.7	8.43	17.82	8	0	0.657
A1ZBJ8	FI19908p1 OS=Drosophila melanogaster OX=7227 GN=fest PE=2 SV=1	14	5	7	5	1	513	55.3	8.59	12.86	5	0	0.657
P17276	Protein henna OS=Drosophila melanogaster OX=7227 GN=Hn PE=2 SV=3	6	2	2	2	1	452	51.6	5.86	5.87	2	0	0.657
Q9VK99	Protein quiver OS=Drosophila melanogaster OX=7227 GN=atilla PE=3 SV=3	40	6	10	6	1	143	15.4	7.77	30.53	6	0	0.658
Q9VKC8	FI03495p OS=Drosophila melanogaster OX=7227 GN=Tom70 PE=1 SV=2	8	4	5	4	1	589	66.3	6.21	14.04	4	0	0.658
Q9VBU0	Uncharacterized protein, isoform A OS=Drosophila melanogaster OX=7227 GN=CG33091 PE=4 SV=2	3	1	2	1	1	417	48.4	6.14	2.36	1	0	0.658
Q86BA5	LP01981p OS=Drosophila melanogaster OX=7227 GN=p24-2 PE=2 SV=1	8	2	2	2	1	244	28.2	6.73	6.58	2	0	0.659
Q9W3C7	Palmitoyl-protein thioesterase 1 OS=Drosophila melanogaster OX=7227 GN=Ppt1 PE=2 SV=2	11	3	4	3	1	314	35.8	7.14	9.6	3	0	0.659
A0A0B4KHP4	Couch potato, isoform P OS=Drosophila melanogaster OX=7227 GN=cpo PE=4 SV=1	1	1	1	1	1	841	88.8	8.51	1.68	1	0	0.659
O97477	Inositol-3-phosphate synthase OS=Drosophila melanogaster OX=7227 GN=Inos PE=1 SV=1	35	17	26	17	1	565	62.2	6.23	71.85	17	0	0.66
P84345	ATP synthase protein 8 OS=Drosophila melanogaster OX=7227 GN=mt:ATPase8 PE=3 SV=1	19	1	2	1	1	53	6.4	8.87	4.66	1	0	0.66
Q9VK44	LD24832p OS=Drosophila melanogaster OX=7227 GN=Ube4B PE=1 SV=1	1	1	1	1	1	1217	138.5	5.87	1.9	1	0	0.66
Q8SZK9	HL04814p OS=Drosophila melanogaster OX=7227 GN=slf PE=1 SV=1	39	8	10	8	1	231	26.3	8.16	22.82	8	0	0.661
Q9VF24	Crossveinless d OS=Drosophila melanogaster OX=7227 GN=cv-d PE=1 SV=2	1	2	3	2	1	1470	167.7	6.51	2.84	2	0	0.661
Q9VZH1	Cilia- and flagella-associated protein 298 OS=Drosophila melanogaster OX=7227 GN=CG18675 PE=2 SV=2	7	2	3	2	1	291	33.1	6.57	6.56	2	0	0.662
Q9VHW0	AT07710p OS=Drosophila melanogaster OX=7227 GN=Dmel\CG7910 PE=2 SV=1	33	16	26	16	1	530	58	8.66	67.37	16	0	0.663
Q94515	Sphingolipid delta(4)-desaturase DES1 OS=Drosophila melanogaster OX=7227 GN=ifc PE=1 SV=1	5	1	2	1	1	321	37.2	9.11	7.49	1	0	0.663
Q9VUG4	GEO12017p1 OS=Drosophila melanogaster OX=7227 GN=gdrd PE=1 SV=1	11	1	1	1	1	113	12.6	4.37	2.67	1	0	0.663
P11046	Laminin subunit beta-1 OS=Drosophila melanogaster OX=7227 GN=LanB1 PE=1 SV=4	6	7	7	7	1	1788	198.2	5.33	10.03	7	0	0.664
Q9VPS5	60 kDa heat shock protein homolog 1, mitochondrial OS=Drosophila melanogaster OX=7227 GN=Hsp60B PE=2 SV=1	31	15	21	15	1	648	68.6	5.64	53.55	15	0	0.665
Q9W369	Beta-alanyl-dopamine/carcinine hydrolase OS=Drosophila melanogaster OX=7227 GN=t PE=1 SV=1	20	6	7	6	1	387	43.7	7.14	10.99	6	0	0.665
Q7KUX2	Uncharacterized protein, isoform B OS=Drosophila melanogaster OX=7227 GN=Dmel\CG4829 PE=1 SV=1	4	3	4	3	1	822	87.5	5.39	10.82	3	0	0.665
Q9Y143	BcDNA.GH05536 OS=Drosophila melanogaster OX=7227 GN=Jhbp14 PE=1 SV=1	35	8	11	8	1	262	29.6	6.01	29.37	8	0	0.666
Q24114	Division abnormally delayed protein OS=Drosophila melanogaster OX=7227 GN=dally PE=1 SV=1	5	3	4	3	1	626	69	6.4	5.67	3	0	0.667
Q7JVN6	GH17672p OS=Drosophila melanogaster OX=7227 GN=CT30783 PE=1 SV=1	9	3	5	3	1	491	53.2	5.82	15.24	3	0	0.668
O02373	UDP-glucose 6-dehydrogenase OS=Drosophila melanogaster OX=7227 GN=sgl PE=1 SV=1	4	2	2	2	1	476	52.8	6.18	6.17	2	0	0.668
Q9VP18	V-type proton ATPase subunit OS=Drosophila melanogaster OX=7227 GN=VhaM9.7-b PE=1 SV=2	12	1	2	1	1	89	10.1	6.33	7.35	1	0	0.668
Q8IN51	FI17609p1 OS=Drosophila melanogaster OX=7227 GN=Dmel\CG31205 PE=1 SV=2	5	1	1	1	1	274	30.3	6.52	2.51	1	0	0.668
A1Z8Y3	Cuticular protein 49Ab OS=Drosophila melanogaster OX=7227 GN=Cpr49Ab PE=4 SV=1	57	21	48	21	1	259	26.9	6.58	112.98	21	0	0.669
Q9VA93	Fatty acid desaturase domain-containing protein OS=Drosophila melanogaster OX=7227 GN=Dmel\CG15531 PE=3 SV=1	25	7	10	7	1	334	38.1	8.03	25.77	7	0	0.669
Q9VCY7	Elongation of very long chain fatty acids protein OS=Drosophila melanogaster OX=7227 GN=bond PE=2 SV=1	14	3	5	3	1	322	36.9	9.61	15.25	3	0	0.669
A1Z8G0	Menage a trois, isoform A OS=Drosophila melanogaster OX=7227 GN=metro PE=1 SV=1	5	3	3	3	1	595	66.6	5.68	3.78	3	0	0.669
Q9W270	Solute carrier organic anion transporter family member OS=Drosophila melanogaster OX=7227 GN=Oatp58Db PE=3 SV=3	3	2	2	2	1	680	75.3	7.74	2.46	2	0	0.669
Q7JZB4	Mannose-1-phosphate guanyltransferase beta OS=Drosophila melanogaster OX=7227 GN=CG1129 PE=1 SV=1	10	3	4	3	1	369	40.4	6.33	8.42	3	0	0.67
Q9VSL5	Glutathione S transferase O2, isoform A OS=Drosophila melanogaster OX=7227 GN=GstO2 PE=1 SV=2	5	1	1	1	1	251	29.1	7.56	1.9	1	0	0.67
Q1RL12	IP16413p OS=Drosophila melanogaster OX=7227 GN=nrv2 PE=1 SV=1	25	8	13	8	1	322	36.9	7.93	24.12	8	0	0.671
Q9W095	glycerol kinase OS=Drosophila melanogaster OX=7227 GN=Gk2 PE=2 SV=2	10	5	8	5	1	576	64.5	8.1	16.96	5	0	0.671
Q9XYW6	Carboxy terminus of Hsp70-interacting protein OS=Drosophila melanogaster OX=7227 GN=STUB1 PE=2 SV=1	3	1	1	1	1	289	33.8	6.27	0	1	0	0.671
A8Y589	Apoptosis-linked gene-2 OS=Drosophila melanogaster OX=7227 GN=Alg-2 PE=1 SV=2	17	3	4	3	1	178	20.8	5.58	11.21	3	0	0.672
Q7K084	Odorant-binding protein 44a, isoform A OS=Drosophila melanogaster OX=7227 GN=Obp44a PE=1 SV=1	66	12	25	12	1	143	15.9	8.03	76.89	12	0	0.673
Q32KD4	Argonaute-1, isoform A OS=Drosophila melanogaster OX=7227 GN=AGO1 PE=1 SV=1	3	2	2	2	1	984	109.8	9.07	4.65	2	0	0.673
Q9VJ22	GH09876p OS=Drosophila melanogaster OX=7227 GN=BEST:GH09876 PE=2 SV=2	6	2	2	2	1	425	44.4	4.7	0	2	0	0.673
Q9VSL2	Glutathione S transferase O3 OS=Drosophila melanogaster OX=7227 GN=GstO3 PE=1 SV=1	38	8	14	8	1	241	27.7	6.95	38.53	8	0	0.674
Q9VA61	procollagen-proline 4-dioxygenase OS=Drosophila melanogaster OX=7227 GN=PH4alphaNE2 PE=3 SV=2	5	2	3	2	1	542	62.1	5.59	5.83	2	0	0.674
Q9W3T7	Boudin OS=Drosophila melanogaster OX=7227 GN=bou PE=2 SV=1	12	2	2	2	1	149	16.8	6.25	4.81	2	0	0.675
Q9VAS7	Innexin inx3 OS=Drosophila melanogaster OX=7227 GN=Inx3 PE=1 SV=1	10	3	4	3	1	395	45.3	8.47	9.26	3	0	0.676
Q0KI97	Protein FMC1 homolog OS=Drosophila melanogaster OX=7227 GN=Dmel\CG34117 PE=2 SV=1	10	1	2	1	1	101	11.6	9.58	3.94	1	0	0.676
Q9VY62	Cuticle protein 16.5 OS=Drosophila melanogaster OX=7227 GN=Dmel\CG1368 PE=4 SV=1	10	1	2	1	1	186	19.4	8.03	1.72	1	0	0.677
Q7K2Q8	Trafficking protein particle complex subunit 5 OS=Drosophila melanogaster OX=7227 GN=Trs31 PE=1 SV=1	4	1	2	1	1	194	22.3	8.51	4.64	1	0	0.678
Q24246	Cytoplasmic dynein 1 intermediate chain OS=Drosophila melanogaster OX=7227 GN=sw PE=1 SV=3	7	3	3	3	1	663	73.9	5.27	2.69	3	0	0.679
Q9VHX2	GH08043p OS=Drosophila melanogaster OX=7227 GN=Dmel\CG3223 PE=1 SV=1	2	1	2	1	1	415	45.1	5.25	3.75	1	0	0.679
A8DY89	Chitin-binding type-2 domain-containing protein OS=Drosophila melanogaster OX=7227 GN=Dmel\CG34220 PE=4 SV=1	2	1	1	1	1	726	74.8	4.31	0	1	0	0.679
Q7K1Y4	Probable cytosolic iron-sulfur protein assembly protein Ciao1 OS=Drosophila melanogaster OX=7227 GN=Ciao1 PE=1 SV=1	10	3	4	3	1	335	37	5.27	2.59	3	0	0.68
Q9VR07	Sodium- and chloride-dependent GABA transporter ine OS=Drosophila melanogaster OX=7227 GN=ine PE=1 SV=1	1	1	1	1	1	943	103.6	7.52	2.16	1	0	0.68
Q9VII3	LD40063p OS=Drosophila melanogaster OX=7227 GN=twit PE=2 SV=1	4	1	1	1	1	166	18.7	6.27	0	1	0	0.68
A0A0C4DHE7	Glutamate dehydrogenase OS=Drosophila melanogaster OX=7227 GN=Gdh PE=1 SV=1	72	34	57	2	1	391	43	7.3	179.47	34	0	0.681
Q9VL49	Translocation protein SEC62 OS=Drosophila melanogaster OX=7227 GN=Trp1 PE=1 SV=1	6	2	5	2	1	428	48.5	5.02	15.5	2	0	0.681
P41572	6-phosphogluconate dehydrogenase, decarboxylating OS=Drosophila melanogaster OX=7227 GN=Pgd PE=2 SV=1	48	23	44	23	1	481	52.5	6.47	135.8	23	0	0.682
O18338	LD44762p OS=Drosophila melanogaster OX=7227 GN=Rab8 PE=1 SV=1	26	4	8	2	1	207	23.7	8.48	20.53	4	0	0.682
Q7K0L4	WD repeat-containing protein 26 homolog OS=Drosophila melanogaster OX=7227 GN=CG7611 PE=1 SV=1	7	3	3	3	1	630	69.6	5.63	6.33	3	0	0.682
Q9VGT0	UDP-glucuronosyltransferase OS=Drosophila melanogaster OX=7227 GN=Ugt35B1 PE=2 SV=1	2	1	2	1	1	516	58.3	8.9	5.52	1	0	0.682
Q9VG87	Fatty acyl-CoA reductase OS=Drosophila melanogaster OX=7227 GN=CG32919 PE=2 SV=2	27	14	22	11	1	502	57.2	8.66	40.86	14	1	0.683
Q9W3N6	General vesicular transport factor p115 OS=Drosophila melanogaster OX=7227 GN=p115 PE=1 SV=2	5	3	3	3	1	836	92	4.91	4.03	3	0	0.683
Q9VRL2	Probable Golgi SNAP receptor complex member 2 OS=Drosophila melanogaster OX=7227 GN=Membrin PE=2 SV=1	5	1	1	1	1	216	24.8	9.07	2.07	1	0	0.683
Q9VK84	Solute carrier organic anion transporter family member OS=Drosophila melanogaster OX=7227 GN=Oatp33Ea PE=2 SV=3	2	1	2	1	1	745	83.1	8.02	0	1	0	0.683
Q8MM24	Chitinase-like protein Idgf1 OS=Drosophila melanogaster OX=7227 GN=Idgf1 PE=1 SV=2	6	2	3	2	1	439	49.3	7.25	10.4	2	0	0.684
Q8SY58	Ketimine reductase mu-crystallin OS=Drosophila melanogaster OX=7227 GN=Dmel\CG4872 PE=1 SV=1	12	4	6	4	1	355	38.6	6.71	14.85	4	0	0.685
Q86BI3	Zinc-finger protein at 72D, isoform B OS=Drosophila melanogaster OX=7227 GN=Zn72D PE=1 SV=1	4	3	5	3	1	884	96	8.44	8.54	3	0	0.685
Q9VJI1	IP12339p OS=Drosophila melanogaster OX=7227 GN=Dmel\CG17928 PE=2 SV=1	3	1	1	1	1	441	51.2	7.77	3.27	1	0	0.686
F2FB81	Wiskott-Aldrich syndrome protein family member OS=Drosophila melanogaster OX=7227 GN=SCAR PE=1 SV=1	2	1	2	1	1	674	73.7	6.84	4.23	1	0	0.686
Q9W2N4	RIC3 acetylcholine receptor chaperone, isoform C OS=Drosophila melanogaster OX=7227 GN=RIC-3 PE=1 SV=4	3	1	1	1	1	505	55.1	6.43	1.75	1	0	0.686
Q7KB18	Epoxide hydrolase OS=Drosophila melanogaster OX=7227 GN=Jheh2 PE=1 SV=1	20	8	13	8	1	463	52	7.68	39.88	8	0	0.687
Q9VEQ0	Xylulose kinase OS=Drosophila melanogaster OX=7227 GN=Dmel\CG3534 PE=1 SV=1	13	5	7	5	1	552	61.1	5.57	14.99	5	0	0.687
B7Z0E0	Isocitrate dehydrogenase [NADP] OS=Drosophila melanogaster OX=7227 GN=Idh PE=1 SV=2	66	37	70	37	1	479	53.6	7.3	202.95	37	0	0.688
Q960X8	Hepatocyte growth factor-regulated tyrosine kinase substrate OS=Drosophila melanogaster OX=7227 GN=Hrs PE=1 SV=1	15	7	10	7	1	760	85.4	6.98	25.96	7	0	0.688
Q9VIX7	Fondue, isoform B OS=Drosophila melanogaster OX=7227 GN=fon PE=1 SV=1	12	5	7	5	1	577	58	6.96	18.89	5	0	0.688
Q9VGA0	Glutathione S transferase D9, isoform A OS=Drosophila melanogaster OX=7227 GN=GstD9 PE=1 SV=1	28	5	10	3	1	218	25.4	5.34	30.73	5	0	0.689
Q9XZ14	Protein gone early OS=Drosophila melanogaster OX=7227 GN=goe PE=2 SV=1	4	3	4	3	1	879	100	6.47	5.27	3	0	0.689
Q9VFC2	Serine protease inhibitor 88Ea OS=Drosophila melanogaster OX=7227 GN=Spn88Ea PE=2 SV=1	24	8	10	8	1	427	48.4	5.55	26.05	8	0	0.69
Q9VIH9	Protein quiver OS=Drosophila melanogaster OX=7227 GN=BcDNA:GH07967 PE=2 SV=1	50	8	14	8	1	147	15.7	6.42	42.74	8	0	0.691
P28750	Maternal protein exuperantia OS=Drosophila melanogaster OX=7227 GN=exu PE=1 SV=2	16	7	9	7	1	532	57.9	9.54	28.15	7	0	0.691
Q9V3D0	LD33485p OS=Drosophila melanogaster OX=7227 GN=mRpL4 PE=1 SV=1	10	2	3	2	1	296	32.8	9.22	6.74	2	0	0.691
Q8SZW5	Alpha-Esterase-3, isoform A OS=Drosophila melanogaster OX=7227 GN=alpha-Est3 PE=2 SV=1	2	1	1	1	1	543	61.4	6.8	2.23	1	0	0.691
Q9VX10	Putative sulfiredoxin OS=Drosophila melanogaster OX=7227 GN=CG6762 PE=2 SV=1	10	1	1	1	1	162	18.4	9.06	3.18	1	0	0.691
M9PFV8	Regeneration, isoform B OS=Drosophila melanogaster OX=7227 GN=rgn PE=1 SV=1	6	5	7	5	1	808	98.2	9.22	12.28	5	0	0.692
Q9VYU9	RH17287p OS=Drosophila melanogaster OX=7227 GN=Dmel\CG9360 PE=1 SV=1	46	10	17	10	1	251	27.1	6.54	58.26	10	0	0.693
A1ZAA5	Glutamate oxaloacetate transaminase 1, isoform B OS=Drosophila melanogaster OX=7227 GN=Got1 PE=1 SV=1	45	14	25	14	1	437	48.5	8	54.17	14	0	0.693
Q9Y136	Neprilysin-like 21 OS=Drosophila melanogaster OX=7227 GN=Nepl21 PE=3 SV=2	11	7	9	7	1	707	81.6	6.44	19.77	7	0	0.693
Q8IPT0	ER membrane protein complex subunit 10, isoform C OS=Drosophila melanogaster OX=7227 GN=EMC10 PE=1 SV=2	4	1	2	1	1	227	25.1	5.26	4.3	1	0	0.693
O96860	Dynein light chain 2, cytoplasmic OS=Drosophila melanogaster OX=7227 GN=Cdlc2 PE=1 SV=1	57	6	10	2	1	89	10.4	7.37	36.57	6	0	0.694
Q059A4	Transmembrane protein 186 OS=Drosophila melanogaster OX=7227 GN=Dmel\CG4627 PE=2 SV=1	4	1	2	1	1	204	22.8	9.52	4.34	1	0	0.694
O61722	PRL-1 phosphatase OS=Drosophila melanogaster OX=7227 GN=PRL-1 PE=1 SV=2	31	5	6	5	1	176	20	8.63	14.91	5	0	0.695
A1ZB70	Glutathione S transferase E5 OS=Drosophila melanogaster OX=7227 GN=GstE5 PE=1 SV=1	14	3	5	3	1	222	25.3	5.31	12.33	3	0	0.695
Q9VPQ7	SD07518p OS=Drosophila melanogaster OX=7227 GN=Spp PE=1 SV=1	6	3	5	3	1	389	43.2	9.33	4.68	3	0	0.696
Q8IN44	Protein Turandot A OS=Drosophila melanogaster OX=7227 GN=TotA PE=1 SV=1	32	3	5	3	1	129	14.2	4.88	14.26	3	0	0.696
M9PBR6	Uncharacterized protein, isoform F OS=Drosophila melanogaster OX=7227 GN=CG10977 PE=1 SV=1	6	4	6	4	1	654	73.1	6.18	11.62	4	0	0.696
P61851	Superoxide dismutase [Cu-Zn] OS=Drosophila melanogaster OX=7227 GN=Sod1 PE=1 SV=2	79	12	33	12	1	153	15.7	6.11	109.07	12	0	0.697
P15215	Laminin subunit gamma-1 OS=Drosophila melanogaster OX=7227 GN=LanB2 PE=2 SV=2	10	13	18	13	1	1639	182.2	5.38	35.96	13	0	0.697
P12370	cAMP-dependent protein kinase catalytic subunit 1 OS=Drosophila melanogaster OX=7227 GN=Pka-C1 PE=1 SV=3	17	6	6	6	1	353	40.8	8.69	17.47	6	0	0.697
Q9VZG2	Cuticular protein 64Aa OS=Drosophila melanogaster OX=7227 GN=Cpr64Aa PE=2 SV=1	22	4	5	4	1	192	19.6	8.31	15.55	4	0	0.698
P18489	Synaptobrevin OS=Drosophila melanogaster OX=7227 GN=Syb PE=1 SV=3	20	6	9	6	1	152	16.7	6.57	12.68	6	0	0.698
Q9VU17	HL01062p OS=Drosophila melanogaster OX=7227 GN=nebu PE=1 SV=1	5	3	4	3	1	539	58.4	6.4	7.66	3	0	0.698
Q9VKP2	GH26960p OS=Drosophila melanogaster OX=7227 GN=Porin2 PE=2 SV=1	48	12	22	12	1	293	31.9	5.21	80.06	12	0	0.699
E1JIS4	Uncharacterized protein OS=Drosophila melanogaster OX=7227 GN=Dmel\CG34034 PE=4 SV=1	54	8	12	8	1	135	15	7.74	29.39	8	0	0.699
A1ZBQ4	Odorant-binding protein 56g OS=Drosophila melanogaster OX=7227 GN=Obp56g PE=4 SV=1	65	8	16	8	1	132	14.1	6.54	49.38	8	0	0.7
Q9VEK7	Cellular repressor of E1A-stimulated genes, isoform A OS=Drosophila melanogaster OX=7227 GN=CREG PE=1 SV=1	36	6	8	6	1	211	24	8.25	26.12	6	0	0.7
Q9VC52	Protoporphyrinogen oxidase OS=Drosophila melanogaster OX=7227 GN=Ppox PE=1 SV=1	8	2	3	2	1	475	53.2	9.45	7.89	2	0	0.701
Q9VJQ6	Dynactin subunit 5 OS=Drosophila melanogaster OX=7227 GN=DCTN5-p25 PE=1 SV=1	5	1	1	1	1	189	20.6	8.31	2.38	1	0	0.701
Q9VZ64	Probable 6-phosphogluconolactonase OS=Drosophila melanogaster OX=7227 GN=CG17333 PE=2 SV=1	31	7	11	7	1	243	26.7	8.21	23.74	7	0	0.702
B4ZJ93	Seminal fluid protein 24F OS=Drosophila melanogaster OX=7227 GN=Sfp24F PE=2 SV=1	23	3	7	3	1	175	20.1	4.96	21.94	3	0	0.702
Q9V7N5	V-type proton ATPase subunit C OS=Drosophila melanogaster OX=7227 GN=Vha44 PE=2 SV=5	26	26	48	26	1	836	92.3	7.56	128.35	26	0	0.703
A4V3Q6	Elongation factor 1-alpha OS=Drosophila melanogaster OX=7227 GN=eEF1alpha2 PE=1 SV=1	45	23	49	2	1	462	50.6	8.95	136.63	23	0	0.703
A1Z8N1	Facilitated trehalose transporter Tret1-1 OS=Drosophila melanogaster OX=7227 GN=Tret1-1 PE=1 SV=1	6	5	7	5	1	857	95.1	8.31	20.48	5	0	0.703
Q9V9U4	Deoxyhypusine hydroxylase OS=Drosophila melanogaster OX=7227 GN=nero PE=2 SV=1	14	3	5	3	1	302	33.5	4.73	2.15	3	0	0.703
O18680	5-aminolevulinate synthase OS=Drosophila melanogaster OX=7227 GN=Alas PE=2 SV=1	4	1	1	1	1	539	58.7	7.39	2.39	1	0	0.703
Q9W1G0	Probable transaldolase OS=Drosophila melanogaster OX=7227 GN=Taldo PE=2 SV=2	45	21	35	21	1	331	36.7	7.71	94.95	21	0	0.704
Q9VK90	GEO09660p1 OS=Drosophila melanogaster OX=7227 GN=BcDNA:RE36920 PE=1 SV=1	49	3	4	3	1	86	9.8	4.26	9.2	3	0	0.704
Q9VHC3	Blistery, isoform A OS=Drosophila melanogaster OX=7227 GN=by PE=2 SV=1	3	2	3	2	1	720	79.4	8.94	4.58	2	0	0.704
Q9VLS7	LD21067p OS=Drosophila melanogaster OX=7227 GN=PAPLA1 PE=1 SV=1	0	1	1	1	1	2016	214	4.79	2.24	1	0	0.704
Q7K2E1	LD05247p OS=Drosophila melanogaster OX=7227 GN=Dmel\CG8839 PE=1 SV=1	13	6	10	6	1	529	58.2	7.75	26.79	6	0	0.705
F0JAR5	MIP29410p1 OS=Drosophila melanogaster OX=7227 GN=CG43101-RA PE=2 SV=2	28	4	7	4	1	109	12.5	6.07	16.46	4	0	0.705
Q9VHE4	LD31229p OS=Drosophila melanogaster OX=7227 GN=Dmel\CG8132 PE=1 SV=1	37	11	16	11	1	283	31.9	7.15	44.93	11	0	0.706
Q8MLQ5	Kazachoc, isoform D OS=Drosophila melanogaster OX=7227 GN=kcc PE=1 SV=1	3	3	4	3	1	1074	119.2	6.68	10.3	3	0	0.706
Q9VMB8	Cytochrome c oxidase subunit 5B-like OS=Drosophila melanogaster OX=7227 GN=COX5BL PE=2 SV=1	10	1	1	1	1	154	17.2	9.55	2.71	1	0	0.706
Q9VB10	GH01709p OS=Drosophila melanogaster OX=7227 GN=Hsdl2 PE=1 SV=1	51	21	37	21	1	412	44.3	8.02	103.91	21	0	0.708
Q9VZH5	CLIP domain-containing serine protease OS=Drosophila melanogaster OX=7227 GN=SP18 PE=3 SV=2	11	5	6	5	1	511	56.1	7.91	12.21	5	0	0.708
A0A0B4LFT2	Cytochrome P450-4e2, isoform B OS=Drosophila melanogaster OX=7227 GN=Cyp4e2 PE=3 SV=1	21	11	15	11	1	526	60.7	8.87	33.5	11	0	0.709
Q9VWQ7	GEO10539p1 OS=Drosophila melanogaster OX=7227 GN=Dmel\CG6891 PE=1 SV=1	25	5	8	5	1	163	18.5	4.98	14.9	5	0	0.709
Q9VD62	Sulfhydryl oxidase OS=Drosophila melanogaster OX=7227 GN=Qsox3 PE=3 SV=1	4	2	3	2	1	562	64.8	8.13	6.71	2	0	0.709
Q9VMN5	60 kDa heat shock protein homolog 2, mitochondrial OS=Drosophila melanogaster OX=7227 GN=Hsp60C PE=2 SV=2	65	42	78	25	1	576	61.5	7.06	229.02	42	0	0.71
Q9VVT2	Protein I'm not dead yet OS=Drosophila melanogaster OX=7227 GN=Indy PE=2 SV=2	5	2	3	2	1	590	65.5	8.46	3.61	2	0	0.71
Q9VJ10	Lethal (2) 37Bb OS=Drosophila melanogaster OX=7227 GN=l(2)37Bb PE=1 SV=1	2	1	1	1	1	515	56.7	6.84	2.21	1	0	0.71
A1Z7S0	Receptor mediated endocytosis 8, isoform A OS=Drosophila melanogaster OX=7227 GN=Rme-8 PE=1 SV=1	2	4	4	4	1	2408	272.4	7.05	9.12	4	0	0.711
B4ZJA7	GEO13347p1 OS=Drosophila melanogaster OX=7227 GN=Sfp87B PE=2 SV=1	29	3	6	3	1	87	10.2	10.52	15.75	3	0	0.711
Q9VRY6	IST1 homolog OS=Drosophila melanogaster OX=7227 GN=Ist1 PE=1 SV=1	11	5	7	5	1	417	45.6	5.96	17.52	5	0	0.712
Q9VGV9	palmitoyl-protein hydrolase OS=Drosophila melanogaster OX=7227 GN=Dmel\CG6567 PE=1 SV=1	6	1	2	1	1	235	26.2	8.15	6.06	1	0	0.712
Q6IGS3	HDC05479 OS=Drosophila melanogaster OX=7227 GN=Dmel\CG34033 PE=4 SV=1	7	1	1	1	1	168	19.5	7.62	2.25	1	0	0.712
A0A0B4K6G5	Na[+]/H[+] hydrogen antiporter 2, isoform B OS=Drosophila melanogaster OX=7227 GN=Nha2 PE=4 SV=1	2	1	1	1	1	714	77	7.9	0	1	0	0.712
O61491	Flotillin-1 OS=Drosophila melanogaster OX=7227 GN=Flo1 PE=2 SV=1	42	15	17	15	1	426	47.1	5.64	43.16	15	0	0.713
Q7K1C3	GH22096p OS=Drosophila melanogaster OX=7227 GN=Dmel\CG6984 PE=1 SV=1	20	4	5	4	1	285	31.1	8.35	11.56	4	0	0.713
Q8SYG2	COP9 signalosome complex subunit 3 OS=Drosophila melanogaster OX=7227 GN=CSN3 PE=2 SV=2	2	1	1	1	1	445	50.7	6.25	0	1	0	0.713
M9PDX8	Nervana 3, isoform E OS=Drosophila melanogaster OX=7227 GN=nrv3 PE=1 SV=1	25	7	12	7	1	313	36.5	6.86	24.91	7	0	0.714
Q3HKQ3	Male accessory gland protein OS=Drosophila melanogaster OX=7227 GN=Spn75F PE=2 SV=1	14	4	5	4	1	356	40.8	9.51	15.43	4	0	0.714
Q9V9K7	Serrate RNA effector molecule homolog OS=Drosophila melanogaster OX=7227 GN=Ars2 PE=1 SV=2	5	4	4	4	1	943	107.2	5.55	4.12	4	0	0.714
Q9VLP2	Protein quiver OS=Drosophila melanogaster OX=7227 GN=Dmel\CG7781 PE=1 SV=1	18	4	5	4	1	147	16	8	3.8	4	0	0.714
A0A0B4LFP4	Ubiquitin-fold modifier 1 OS=Drosophila melanogaster OX=7227 GN=Ufm1 PE=3 SV=1	31	2	4	2	1	87	9.4	8.54	13	2	0	0.715
Q500Y7	GEO11443p1 OS=Drosophila melanogaster OX=7227 GN=UQCR-6.4 PE=2 SV=1	40	3	6	3	1	57	6.3	9.47	12.75	3	0	0.716
Q9VBZ8	ER membrane protein complex subunit 6 OS=Drosophila melanogaster OX=7227 GN=EMC6 PE=1 SV=1	20	2	3	2	1	113	12.8	9.67	6.38	2	0	0.716
A0A0B4KGV7	Uncharacterized protein, isoform B OS=Drosophila melanogaster OX=7227 GN=Dmel\CG13601 PE=3 SV=1	5	2	3	2	1	277	31.2	6.81	3.91	2	0	0.717
Q9VL73	LP20791p OS=Drosophila melanogaster OX=7227 GN=Dmel\CG13124 PE=1 SV=3	1	1	1	1	1	510	55.8	9.57	0	1	0	0.717
Q9VT33	ribose-phosphate diphosphokinase OS=Drosophila melanogaster OX=7227 GN=Prps PE=1 SV=3	40	14	24	14	1	388	42.7	7.4	71.15	14	0	0.718
A1ZB73	Glutathione S transferase E8, isoform A OS=Drosophila melanogaster OX=7227 GN=GstE8 PE=1 SV=1	20	5	8	5	1	222	24.9	6.13	19.33	5	0	0.718
A1Z7X8	FI02944p OS=Drosophila melanogaster OX=7227 GN=Dmel\CG12926 PE=2 SV=1	17	4	5	4	1	313	35.5	8.75	7.27	4	0	0.718
Q7JY94	Ubiquitin-like modifier-activating enzyme ATG7 OS=Drosophila melanogaster OX=7227 GN=Atg7 PE=1 SV=1	4	2	2	2	1	684	76.7	6.1	2.76	2	0	0.718
Q9VVL5	FI11325p OS=Drosophila melanogaster OX=7227 GN=Dmel\CG5567 PE=1 SV=1	3	1	2	1	1	330	36.4	6.54	2.42	1	0	0.718
Q9VJ28	FI05204p OS=Drosophila melanogaster OX=7227 GN=L2HGDH PE=1 SV=1	38	15	26	15	1	455	50.1	8.59	78.03	15	0	0.719
O44386	Integrin alpha-PS3 OS=Drosophila melanogaster OX=7227 GN=scb PE=1 SV=2	10	9	10	9	1	1115	124.5	6	24.36	9	0	0.719
Q7KTA1	HL01444p OS=Drosophila melanogaster OX=7227 GN=NimB2 PE=2 SV=1	14	5	7	5	1	421	45.7	7.72	13.16	5	0	0.719
Q9V7S5	Putative inorganic phosphate cotransporter OS=Drosophila melanogaster OX=7227 GN=Picot PE=2 SV=1	8	3	5	3	1	529	58.3	7.55	13.11	3	0	0.719
Q9VTL4	Aminopeptidase N OS=Drosophila melanogaster OX=7227 GN=Dmel\CG6071 PE=3 SV=2	2	1	1	1	1	962	109.5	6.43	1.88	1	0	0.719
Q8T3L6	Probable malonyl-CoA-acyl carrier protein transacylase, mitochondrial OS=Drosophila melanogaster OX=7227 GN=beg PE=2 SV=2	6	2	2	2	1	379	42.1	9.16	1.95	2	0	0.719
O76877	EG:132E8.3 protein OS=Drosophila melanogaster OX=7227 GN=Dmel\CG3719 PE=1 SV=1	6	1	2	1	1	160	17.8	7.37	3.87	1	0	0.719
Q9VRD0	RE66795p OS=Drosophila melanogaster OX=7227 GN=Ser6 PE=2 SV=1	30	6	9	6	1	259	28.1	5.73	10.15	6	0	0.72
Q4U2G8	LD02432p OS=Drosophila melanogaster OX=7227 GN=Dmel\CG11961 PE=1 SV=1	11	8	11	8	1	891	100.9	8.92	25.7	8	0	0.72
Q7K8Y5	Serpin 4 OS=Drosophila melanogaster OX=7227 GN=Spn42Da PE=1 SV=1	11	4	5	4	1	424	47.6	6.01	10.23	4	0	0.72
A4V402	non-specific serine/threonine protein kinase OS=Drosophila melanogaster OX=7227 GN=MAPk-Ak2 PE=1 SV=1	12	3	5	2	1	359	41.4	7.33	12.12	3	1	0.721
Q9V3S0	Cytochrome P450 4g1 OS=Drosophila melanogaster OX=7227 GN=Cyp4g1 PE=2 SV=1	52	39	88	39	1	556	62.9	7.43	247.65	39	0	0.722
P37159	Lysozyme E OS=Drosophila melanogaster OX=7227 GN=LysE PE=2 SV=2	35	4	8	4	1	140	15.5	6.71	24.65	4	0	0.722
Q9VS03	FI08349p OS=Drosophila melanogaster OX=7227 GN=BcDNA:AT30027 PE=1 SV=1	16	2	3	2	1	212	23.6	9.58	5.89	2	0	0.722
Q9VH76	Synaptosomal-associated protein OS=Drosophila melanogaster OX=7227 GN=Snap24 PE=1 SV=1	13	2	2	2	1	212	23.5	4.79	5.9	2	0	0.722
Q9VK46	Protein YIPF OS=Drosophila melanogaster OX=7227 GN=Yip1d1 PE=1 SV=1	3	1	4	1	1	264	28.2	4.32	6.24	1	0	0.722
P53501	Actin-57B OS=Drosophila melanogaster OX=7227 GN=Act57B PE=1 SV=1	80	41	132	9	1	376	41.8	5.39	396.62	41	0	0.723
Q76NR6	Regucalcin, isoform D OS=Drosophila melanogaster OX=7227 GN=regucalcin PE=1 SV=1	73	25	44	25	1	319	35.3	6.39	131.76	25	0	0.723
X2J9R2	coproporphyrinogen oxidase OS=Drosophila melanogaster OX=7227 GN=Coprox PE=3 SV=1	27	9	13	9	1	390	44.4	8.72	29.58	9	0	0.723
A1Z843	Nodal modulator 3 OS=Drosophila melanogaster OX=7227 GN=Dmel\CG1371 PE=1 SV=1	10	10	15	10	1	1199	130.8	7.23	34.21	10	0	0.724
M9NDS5	Phosphorylase b kinase regulatory subunit OS=Drosophila melanogaster OX=7227 GN=Dmel\CG7766 PE=1 SV=1	5	6	8	6	1	1358	151.5	6.19	13.21	6	0	0.724
M9NDW0	Transport and golgi organization 2, isoform B OS=Drosophila melanogaster OX=7227 GN=Tango2 PE=4 SV=1	8	2	2	2	1	340	37.8	6.7	2.72	2	0	0.724
Q9VES7	Fatty acyl-CoA reductase OS=Drosophila melanogaster OX=7227 GN=Dmel\CG17562 PE=2 SV=2	4	3	4	2	1	499	56.9	8.5	5.65	3	0	0.724
A4UZZ4	Alpha-1,4 glucan phosphorylase OS=Drosophila melanogaster OX=7227 GN=GlyP PE=1 SV=1	78	84	161	84	1	844	96.9	6.52	468.78	84	0	0.725
Q9W247	FI03324p OS=Drosophila melanogaster OX=7227 GN=Dmel\CG4752 PE=1 SV=2	26	29	37	29	1	1294	139.5	6.47	91.13	29	0	0.725
Q8IPQ2	Collapsin response mediator protein OS=Drosophila melanogaster OX=7227 GN=CRMP PE=1 SV=2	27	11	17	11	1	594	65.1	6.7	40.06	11	0	0.725
Q960W6	Putative fatty acyl-CoA reductase CG8306 OS=Drosophila melanogaster OX=7227 GN=CG8306 PE=2 SV=1	11	5	8	5	1	516	58.4	9.32	17.82	5	0	0.725
Q9W2G9	Acyl-coenzyme A oxidase OS=Drosophila melanogaster OX=7227 GN=Acox57D-p PE=1 SV=1	9	6	9	6	1	677	76	6.92	22.84	6	0	0.725
A0A0B4KGE4	alpha-glucosidase OS=Drosophila melanogaster OX=7227 GN=CD98hc PE=1 SV=1	10	5	8	5	1	629	69.3	5.48	15.04	5	0	0.725
Q9VC63	FI20190p1 OS=Drosophila melanogaster OX=7227 GN=Cftr PE=1 SV=2	1	2	3	1	1	1402	157	6.79	5.96	2	1	0.725
Q9VM18	Trehalose 6-phosphate phosphatase OS=Drosophila melanogaster OX=7227 GN=21430192 PE=1 SV=1	78	31	61	31	1	276	31.2	7.12	176.33	31	0	0.726
A4V448	Glutamate--cysteine ligase OS=Drosophila melanogaster OX=7227 GN=Gclc PE=1 SV=1	16	8	11	8	1	717	80.7	6.15	30.88	8	0	0.726
Q8SXY6	Transmembrane emp24 domain-containing protein bai OS=Drosophila melanogaster OX=7227 GN=bai PE=2 SV=1	23	7	10	7	1	206	23.7	8.22	27.89	7	0	0.726
A0A0B4KHV5	Held out wings, isoform F OS=Drosophila melanogaster OX=7227 GN=how PE=1 SV=1	8	2	3	2	1	418	45.6	7.87	5.81	2	0	0.726
Q9W5T4	RE33981p OS=Drosophila melanogaster OX=7227 GN=anon-EST:Posey268 PE=1 SV=2	1	1	2	1	1	717	79.7	5.99	0	1	0	0.726
Q8MLZ7	Chitinase-like protein Idgf3 OS=Drosophila melanogaster OX=7227 GN=Idgf3 PE=1 SV=3	24	11	15	11	1	441	49.2	7.55	45.83	11	0	0.727
B7Z0Q4	Uncharacterized protein, isoform B OS=Drosophila melanogaster OX=7227 GN=kumpel PE=3 SV=1	4	3	4	1	1	695	74.6	6.25	11.79	3	1	0.727
A1Z9J3	Short stop, isoform H OS=Drosophila melanogaster OX=7227 GN=shot PE=1 SV=1	1	5	5	4	1	8805	988.9	5.71	8.16	5	0	0.727
Q9VH94	FI21821p1 OS=Drosophila melanogaster OX=7227 GN=nmdyn-D7 PE=2 SV=1	2	1	1	1	1	387	44.2	7.05	1.74	1	0	0.727
A0A6H2EDG9	Uncharacterized protein, isoform G OS=Drosophila melanogaster OX=7227 GN=Dmel\CG12065 PE=1 SV=1	15	9	12	1	1	706	78.8	8	25.67	9	5	0.728
P14318	Muscle-specific protein 20 OS=Drosophila melanogaster OX=7227 GN=Mp20 PE=2 SV=2	90	22	42	22	1	184	20.2	8.65	142.81	22	0	0.729
O76902	Pleckstrin homology domain-containing family F member 1 homolog OS=Drosophila melanogaster OX=7227 GN=rush PE=1 SV=1	20	7	10	7	1	316	34.2	7.78	26	7	0	0.729
Q9W2M4	Farnesoic acid O-methyl transferase domain-containing protein OS=Drosophila melanogaster OX=7227 GN=Dmel\CG10527 PE=1 SV=1	27	7	13	7	1	296	31.5	4.77	33.24	7	0	0.729
Q9VKZ8	Ubiquitin carboxyl-terminal hydrolase OS=Drosophila melanogaster OX=7227 GN=Usp14 PE=1 SV=1	35	13	19	13	1	475	53.7	6.25	53.23	13	0	0.73
Q95SH2	Charged multivesicular body protein 1, isoform A OS=Drosophila melanogaster OX=7227 GN=Chmp1 PE=1 SV=1	20	5	7	5	1	203	22.3	6.61	14.33	5	0	0.73
Q8MR62	Viral IAP-associated factor homolog OS=Drosophila melanogaster OX=7227 GN=viaf PE=1 SV=1	11	2	4	2	1	240	27.4	4.86	6.83	2	0	0.73
P07191	Maltase A2 OS=Drosophila melanogaster OX=7227 GN=Mal-A2 PE=2 SV=2	8	4	6	4	1	567	64.5	4.7	8.78	4	0	0.73
Q7KUV4	Uncharacterized protein, isoform A OS=Drosophila melanogaster OX=7227 GN=CG33254 PE=4 SV=2	31	2	2	2	1	48	5.1	9.42	2.13	2	0	0.73
Q9V9L1	Probable cytochrome P450 6w1 OS=Drosophila melanogaster OX=7227 GN=Cyp6w1 PE=2 SV=1	16	8	15	7	1	514	59.3	9.06	36.31	8	0	0.732
Q9VCJ8	Spaetzle-processing enzyme OS=Drosophila melanogaster OX=7227 GN=SPE PE=1 SV=2	11	4	8	4	1	400	43.9	6.32	19.03	4	0	0.732
Q0KHQ1	GEO13361p1 OS=Drosophila melanogaster OX=7227 GN=SLIRP1 PE=1 SV=1	30	2	3	2	1	90	10	9.64	10.83	2	0	0.732
Q9VCI4	LD32918p OS=Drosophila melanogaster OX=7227 GN=udt PE=2 SV=2	5	3	3	3	1	619	71.1	6.7	4.59	3	0	0.732
Q9VDJ8	Cuticular protein 92F OS=Drosophila melanogaster OX=7227 GN=Cpr92F PE=2 SV=1	2	1	2	1	1	381	39.8	7.09	4.82	1	0	0.732
Q9V3J4	Protein SEC13 homolog OS=Drosophila melanogaster OX=7227 GN=Sec13 PE=1 SV=1	18	5	10	5	1	356	39.5	6.25	24.63	5	0	0.733
Q9W3J5	Phenylalanine--tRNA ligase alpha subunit OS=Drosophila melanogaster OX=7227 GN=alpha-PheRS PE=1 SV=1	11	5	5	5	1	498	55.6	6.76	13.11	5	0	0.733
Q961L4	Death resistor Adh domain containing target, isoform C OS=Drosophila melanogaster OX=7227 GN=Drat PE=1 SV=1	6	2	2	2	1	434	47	6.13	5.34	2	0	0.733
Q9VR51	RE68036p OS=Drosophila melanogaster OX=7227 GN=Dmel\CG14615 PE=1 SV=1	10	4	4	4	1	304	34.8	7.43	10.35	4	0	0.734
Q95T98	Elongation of very long chain fatty acids protein OS=Drosophila melanogaster OX=7227 GN=CG9798 PE=2 SV=1	13	3	4	3	1	354	41.1	9.26	12.02	3	0	0.735
C8VV60	FI03659p OS=Drosophila melanogaster OX=7227 GN=CG10616-RA PE=1 SV=1	11	4	4	4	1	492	54.6	5.01	8.42	4	0	0.735
Q9VSN9	Signal recognition particle receptor subunit beta OS=Drosophila melanogaster OX=7227 GN=SrpRbeta PE=1 SV=2	8	2	4	2	1	244	27.1	8.97	8.09	2	0	0.735
A0A0B4K6K4	Uncharacterized protein OS=Drosophila melanogaster OX=7227 GN=anon-SAGE:Wang-045 PE=4 SV=1	19	1	2	1	1	69	7.6	9.83	3.75	1	0	0.735
M9NE68	Heat shock protein 23, isoform B OS=Drosophila melanogaster OX=7227 GN=Hsp23 PE=3 SV=1	71	9	16	9	1	186	20.6	5.85	46.24	9	0	0.736
Q7JR49	V-type proton ATPase subunit S1 OS=Drosophila melanogaster OX=7227 GN=VhaAC45 PE=1 SV=1	18	5	7	5	1	379	41.1	5.1	20.18	5	0	0.736
Q9VG51	RE52028p OS=Drosophila melanogaster OX=7227 GN=Snx3 PE=1 SV=1	31	7	7	7	1	167	19.4	9.14	13.62	7	0	0.736
B7YZT2	Mitochondrial fission 1 protein OS=Drosophila melanogaster OX=7227 GN=Fis1 PE=2 SV=1	26	5	7	5	1	154	17.8	5.99	18.34	5	0	0.737
Q9VTX5	ADP-ribosylation factor GTPase activating protein 1, isoform A OS=Drosophila melanogaster OX=7227 GN=ArfGAP1 PE=1 SV=1	4	2	2	2	1	468	50.5	7.37	2.66	2	0	0.737
M9NEQ5	GEO07317p1 OS=Drosophila melanogaster OX=7227 GN=Lamtor3 PE=2 SV=1	6	1	1	1	1	124	13.8	5.45	2.06	1	0	0.737
P25160	ADP-ribosylation factor-like protein 1 OS=Drosophila melanogaster OX=7227 GN=Arl1 PE=2 SV=5	3	1	2	1	1	180	20.2	6.57	3.34	1	0	0.737
Q9W457	Serine hydroxymethyltransferase OS=Drosophila melanogaster OX=7227 GN=Shmt PE=1 SV=1	52	30	48	30	1	537	58.8	9.04	138.3	30	0	0.738
A0A0C4DHC8	Aldehyde dehydrogenase type III, isoform Q OS=Drosophila melanogaster OX=7227 GN=Aldh-III PE=1 SV=1	34	23	36	23	1	564	63	6.48	100.32	23	0	0.738
Q9VLT3	LD23292p OS=Drosophila melanogaster OX=7227 GN=Mcr PE=1 SV=1	9	13	18	13	1	1760	202.7	6.47	36.37	13	0	0.738
P47949	Troponin C, isoform 3 OS=Drosophila melanogaster OX=7227 GN=TpnC73F PE=2 SV=2	41	7	11	5	1	155	17.7	4.18	27.8	7	2	0.738
Q8SZ28	RE21371p OS=Drosophila melanogaster OX=7227 GN=CG3884 PE=1 SV=1	41	8	12	8	1	286	31	8.24	26.13	8	0	0.738
O97066	Signal peptidase complex catalytic subunit SEC11 OS=Drosophila melanogaster OX=7227 GN=twr PE=1 SV=1	28	6	8	6	1	185	21	8.85	20.63	6	0	0.738
Q9VTZ4	Phosphoacetylglucosamine mutase OS=Drosophila melanogaster OX=7227 GN=nst PE=1 SV=1	8	4	6	3	1	549	60.5	6.29	8.46	4	1	0.738
Q86B94	FI19380p1 OS=Drosophila melanogaster OX=7227 GN=mfas PE=1 SV=1	40	28	46	28	1	905	100.2	5.54	146.18	28	0	0.739
Q9VFS8	26S proteasome non-ATPase regulatory subunit 9 OS=Drosophila melanogaster OX=7227 GN=CG9588 PE=1 SV=1	25	3	5	3	1	220	23.9	5.66	18.96	3	0	0.739
Q9VTU8	Carbonic anhydrase 2, isoform A OS=Drosophila melanogaster OX=7227 GN=CAH2 PE=2 SV=1	10	4	6	4	1	335	37.7	6.09	10.5	4	0	0.739
Q9VPX5	Vacuolar protein sorting-associated protein 29 OS=Drosophila melanogaster OX=7227 GN=Vps29 PE=1 SV=1	25	4	5	4	1	182	20.5	7.01	8.74	4	0	0.739
Q24179	Protein sly1 homolog OS=Drosophila melanogaster OX=7227 GN=Slh PE=2 SV=4	12	7	7	7	1	639	72.3	6.19	12.09	7	0	0.74
M9PDM4	1-phosphatidylinositol 4-kinase OS=Drosophila melanogaster OX=7227 GN=Pi4KIIIalpha PE=1 SV=1	1	2	2	2	1	2154	241.9	7.87	2.34	2	0	0.74
Q7JYX2	RH23455p OS=Drosophila melanogaster OX=7227 GN=Dmel\CG2065 PE=1 SV=1	20	6	8	3	1	300	33.4	9.25	20.05	6	3	0.741
Q4V6H2	Glutathione peroxidase OS=Drosophila melanogaster OX=7227 GN=Gpxl PE=2 SV=1	18	3	3	3	1	193	22.1	6.42	9.17	3	0	0.741
Q9W2M2	Trehalase OS=Drosophila melanogaster OX=7227 GN=Treh PE=1 SV=1	21	11	16	11	1	596	67.6	4.98	37.07	11	0	0.742
Q9VWN3	Succinate dehydrogenase [ubiquinone] iron-sulfur subunit, mitochondrial OS=Drosophila melanogaster OX=7227 GN=SdhBL PE=3 SV=2	8	5	10	1	1	437	46.5	9.55	18.95	5	0	0.742
Q9VDE2	Uncharacterized protein, isoform B OS=Drosophila melanogaster OX=7227 GN=Dmel\CG5793 PE=1 SV=3	21	3	5	3	1	220	23.6	5.99	14.88	3	0	0.742
Q9VXG0	CDC50, isoform A OS=Drosophila melanogaster OX=7227 GN=Cdc50 PE=2 SV=1	5	2	3	2	1	357	39.7	8.4	6.63	2	0	0.742
Q9VVM7	IP21091p OS=Drosophila melanogaster OX=7227 GN=Wdr92 PE=1 SV=1	3	1	1	1	1	375	41.2	6.99	1.82	1	0	0.742
P61857	Tubulin beta-2 chain OS=Drosophila melanogaster OX=7227 GN=betaTub85D PE=1 SV=1	70	30	90	11	1	446	49.8	4.83	287.48	30	0	0.743
Q8T0D3	Dek, isoform B OS=Drosophila melanogaster OX=7227 GN=Dek PE=1 SV=1	8	5	7	5	1	669	72.5	4.88	19.41	5	0	0.743
M9NDI3	Sorting nexin 6, isoform B OS=Drosophila melanogaster OX=7227 GN=Snx6 PE=1 SV=1	11	4	6	4	1	455	50.8	6.49	19.15	4	0	0.743
Q7JWQ7	RE01730p OS=Drosophila melanogaster OX=7227 GN=Swim PE=1 SV=1	11	4	6	4	1	431	48.8	7.08	13.12	4	0	0.743
Q8IR72	FI19011p1 OS=Drosophila melanogaster OX=7227 GN=Dmel\CG32638 PE=1 SV=2	26	2	3	2	1	159	17.7	6.95	5.17	2	0	0.743
Q9I7J0	GH21596p OS=Drosophila melanogaster OX=7227 GN=Dmel\CG5023 PE=1 SV=1	79	19	38	19	1	169	19.1	8.13	109.89	19	0	0.744
Q8IPP8	Uncharacterized protein OS=Drosophila melanogaster OX=7227 GN=Dmel\CG31548 PE=1 SV=1	54	13	21	10	1	256	27.1	8.72	60.72	13	0	0.744
A0AQH0	Proteasome subunit beta OS=Drosophila melanogaster OX=7227 GN=Prosbeta1 PE=1 SV=1	51	9	13	9	1	224	24.2	5.25	40.34	9	0	0.744
Q8IMT4	CHK kinase-like domain-containing protein OS=Drosophila melanogaster OX=7227 GN=CG13665 PE=1 SV=1	28	10	13	10	1	428	49.9	6.13	31.29	10	0	0.744
Q7KY04	small monomeric GTPase OS=Drosophila melanogaster OX=7227 GN=Rab4 PE=1 SV=1	11	2	5	1	1	213	23.6	6.79	14.11	2	0	0.744
Q9VQ26	Rab3 GTPase-activating protein catalytic subunit OS=Drosophila melanogaster OX=7227 GN=Rab3GAP1 PE=1 SV=2	1	1	1	1	1	916	104.4	5.16	0	1	0	0.744
Q9VBP6	Succinate-semialdehyde dehydrogenase OS=Drosophila melanogaster OX=7227 GN=Ssadh PE=1 SV=1	28	15	26	15	1	509	54.9	8.21	67.51	15	0	0.745
Q9V3T2	EG:BACR19J1.2 protein OS=Drosophila melanogaster OX=7227 GN=Dmel\CG5254 PE=1 SV=1	22	6	8	6	1	306	33.6	9.47	22.11	6	0	0.745
A1Z7P1	phosphoglucomutase (alpha-D-glucose-1,6-bisphosphate-dependent) OS=Drosophila melanogaster OX=7227 GN=Pgm2a PE=1 SV=1	5	2	3	2	1	623	69.9	5.45	6.88	2	0	0.745
A0A0B4KH68	Lysosomal enzyme receptor protein, isoform E OS=Drosophila melanogaster OX=7227 GN=Lerp PE=1 SV=1	3	2	3	2	1	918	100.1	6.39	7.32	2	0	0.745
Q8SYF7	LP09246p OS=Drosophila melanogaster OX=7227 GN=Dmel\CG17715 PE=1 SV=1	3	1	1	1	1	274	30.7	8.91	0	1	0	0.745
Q9VMT5	Probable cytochrome P450 28d1 OS=Drosophila melanogaster OX=7227 GN=Cyp28d1 PE=2 SV=1	2	1	1	1	1	502	57.2	8.16	2.02	1	0	0.745
Q7JYW9	Phosphotransferase OS=Drosophila melanogaster OX=7227 GN=Hex-C PE=1 SV=1	57	24	35	24	1	454	50.7	6.55	103.33	24	0	0.746
Q59DP9	Calcium-transporting ATPase OS=Drosophila melanogaster OX=7227 GN=PMCA PE=1 SV=3	31	30	44	2	1	1255	138.6	7.53	112.43	30	0	0.746
Q9V784	SAM50-like protein CG7639 OS=Drosophila melanogaster OX=7227 GN=CG7639 PE=2 SV=2	16	6	9	6	1	443	49	8.69	22.64	6	0	0.746
Q9W3N9	LD24105p OS=Drosophila melanogaster OX=7227 GN=Acat1 PE=1 SV=1	47	17	25	17	1	410	43.4	8.68	75.36	17	0	0.747
Q7KML2	Probable peroxisomal acyl-coenzyme A oxidase 1 OS=Drosophila melanogaster OX=7227 GN=CG5009 PE=1 SV=1	22	11	15	11	1	669	74.2	6.9	42.08	11	0	0.747
Q9VMW1	Reticulon-like protein OS=Drosophila melanogaster OX=7227 GN=Rtnl1 PE=1 SV=2	35	10	15	1	1	224	24.9	6.96	40.64	10	0	0.747
Q9NK57	NIF3-like protein 1 OS=Drosophila melanogaster OX=7227 GN=anon-35F/36A PE=1 SV=3	26	5	7	5	1	292	32.3	6.9	22.23	5	0	0.747
M9PC99	Secretory 24CD, isoform C OS=Drosophila melanogaster OX=7227 GN=Sec24CD PE=1 SV=1	19	16	22	16	1	1231	133.7	7.96	67.11	16	0	0.748
Q7K3D4	peptidylprolyl isomerase OS=Drosophila melanogaster OX=7227 GN=zda PE=1 SV=1	23	9	15	9	1	397	44.8	5.33	43.88	9	0	0.749
P22817	Insulin-degrading enzyme OS=Drosophila melanogaster OX=7227 GN=Ide PE=1 SV=4	8	6	7	6	1	990	113.6	6.27	12.53	6	0	0.749
Q7K2I4	Peptidyl-prolyl cis-trans isomerase OS=Drosophila melanogaster OX=7227 GN=Dmel\CG7768 PE=2 SV=1	90	14	26	11	1	164	17.8	8.15	72.86	14	0	0.75
Q9W0M4	Endoplasmic reticulum transmembrane protein OS=Drosophila melanogaster OX=7227 GN=Dmel\CG13887 PE=1 SV=1	25	9	14	9	1	228	26.1	9.32	34.02	9	0	0.75
Q9VEP6	Adenylosuccinate lyase OS=Drosophila melanogaster OX=7227 GN=AdSL PE=1 SV=1	19	7	11	7	1	481	53.8	7.49	39.98	7	0	0.75
E1JHB7	PDGF- and VEGF-receptor related, isoform J OS=Drosophila melanogaster OX=7227 GN=Pvr PE=1 SV=1	4	5	7	4	1	1577	177.2	5.92	15.43	5	0	0.75
Q8MS59	Fatty acyl-CoA reductase wat OS=Drosophila melanogaster OX=7227 GN=wat PE=1 SV=1	6	3	3	3	1	517	59.5	8.59	6.38	3	0	0.75
Q9VHH1	LD42037p OS=Drosophila melanogaster OX=7227 GN=Dmel\CG8420 PE=1 SV=1	5	2	2	2	1	531	57.7	6.9	2.04	2	0	0.75
M9MRV7	Uncharacterized protein, isoform C OS=Drosophila melanogaster OX=7227 GN=CG1295 PE=4 SV=1	1	1	1	1	1	2754	309.4	6.01	2.73	1	0	0.75
Q9VY87	Cathepsin B1, isoform A OS=Drosophila melanogaster OX=7227 GN=CtsB PE=1 SV=1	28	11	19	11	1	340	37.4	6.61	48.82	11	0	0.751
Q8SXC2	FI04487p OS=Drosophila melanogaster OX=7227 GN=Kyat PE=1 SV=1	32	12	20	12	1	450	51.2	7.72	54.94	12	0	0.751
F0JAP7	LP18071p OS=Drosophila melanogaster OX=7227 GN=CG15347-RB PE=1 SV=1	38	9	16	9	1	229	25	8.03	36.43	9	0	0.751
E1JHS1	Seminal fluid protein 24Bd OS=Drosophila melanogaster OX=7227 GN=Sfp24Bd PE=4 SV=1	8	1	2	1	1	111	12.3	9.7	1.73	1	0	0.751
Q9VMY9	Guanine deaminase OS=Drosophila melanogaster OX=7227 GN=DhpD PE=1 SV=1	27	9	11	9	1	448	48.9	6.43	27.52	9	0	0.752
Q8I099	Uncharacterized protein, isoform A OS=Drosophila melanogaster OX=7227 GN=Dmel\CG2663 PE=4 SV=2	31	9	13	9	1	308	35.5	6.55	30.1	9	0	0.752
Q9W289	Golgi matrix protein 130 kD OS=Drosophila melanogaster OX=7227 GN=GM130 PE=1 SV=2	5	4	5	4	1	795	90.8	5.4	10.78	4	0	0.752
Q9VN71	Uncharacterized protein, isoform A OS=Drosophila melanogaster OX=7227 GN=Jhbp3 PE=4 SV=2	11	2	3	2	1	246	27.5	7.42	7.24	2	0	0.752
A4V2K7	D1 chromosomal protein, isoform C OS=Drosophila melanogaster OX=7227 GN=D1 PE=1 SV=1	7	2	2	2	1	355	37	6.64	2.29	2	0	0.752
Q07327	Protein ROP OS=Drosophila melanogaster OX=7227 GN=Rop PE=2 SV=2	30	16	27	16	1	597	67.8	6.7	69.35	16	0	0.753
Q9W0G4	hydroxymethylbilane synthase OS=Drosophila melanogaster OX=7227 GN=Hmbs PE=1 SV=1	4	3	4	3	1	652	68.9	6.89	6.91	3	0	0.753
Q961Q8	GH10454p OS=Drosophila melanogaster OX=7227 GN=Dmel\CG10562 PE=1 SV=1	22	8	12	8	1	405	46.1	7.02	28.84	8	0	0.755
Q86BK8	Ras-related protein Rab-14 OS=Drosophila melanogaster OX=7227 GN=Rab14 PE=1 SV=1	29	5	8	4	1	239	27.1	7.01	20.32	5	0	0.756
Q9VV87	Elongation of very long chain fatty acids protein 6 OS=Drosophila melanogaster OX=7227 GN=Baldspot PE=1 SV=2	8	3	5	3	1	316	36.8	9.51	14.06	3	0	0.756
Q9VRJ2	Acyl-coenzyme A diphosphatase FITM2 OS=Drosophila melanogaster OX=7227 GN=Fitm2 PE=1 SV=1	2	1	1	1	1	423	47.9	10.1	1.9	1	0	0.756
A0A0B4JCU8	3-hydroxyisobutyrate dehydrogenase OS=Drosophila melanogaster OX=7227 GN=Dmel\CG15093 PE=1 SV=1	39	13	24	13	1	324	33.9	8.13	70.83	13	0	0.757
A1Z6L9	FI21274p1 OS=Drosophila melanogaster OX=7227 GN=Trap1 PE=1 SV=1	27	17	25	16	1	691	77.9	7.59	72.69	17	0	0.758
Q9VK00	Uncharacterized protein, isoform A OS=Drosophila melanogaster OX=7227 GN=Dmel\CG16826 PE=1 SV=1	29	8	13	8	1	341	37.8	4.78	39.02	8	0	0.758
Q9VJ11	Calcium load-activated calcium channel OS=Drosophila melanogaster OX=7227 GN=anon-37B-2 PE=1 SV=1	8	1	1	1	1	183	20.8	9.5	3.71	1	0	0.758
Q7K172	CAAX prenyl protease OS=Drosophila melanogaster OX=7227 GN=ste24a PE=1 SV=1	5	2	3	2	1	451	51.6	8.16	7.4	2	0	0.759
Q8T9B6	LDLR chaperone boca OS=Drosophila melanogaster OX=7227 GN=boca PE=1 SV=2	57	7	9	7	1	180	21	4.91	20.21	7	0	0.76
Q7K5J8	Cuticular protein 57A, isoform A OS=Drosophila melanogaster OX=7227 GN=Cpr57A PE=2 SV=1	31	5	7	5	1	184	19.8	6.93	14.63	5	0	0.76
A0A0S0X8K7	Mitochondrial import inner membrane translocase subunit TIM50 OS=Drosophila melanogaster OX=7227 GN=ttm50 PE=3 SV=1	11	4	6	4	1	428	49.6	7.44	11.68	4	0	0.76
A0A0B4K7I2	Smooth, isoform T OS=Drosophila melanogaster OX=7227 GN=sm PE=1 SV=1	10	4	7	4	1	552	60.9	8.78	13.06	4	0	0.76
A4V0S1	Syntaxin 5, isoform B OS=Drosophila melanogaster OX=7227 GN=Syx5 PE=1 SV=1	3	1	2	1	1	467	51.8	6.55	5.01	1	0	0.76
Q9VIT0	Proliferating cell nuclear antigen 2 OS=Drosophila melanogaster OX=7227 GN=PCNA2 PE=1 SV=1	4	1	1	1	1	255	28.4	5.06	1.93	1	0	0.76
Q9VC18	Bifunctional purine biosynthesis protein ATIC OS=Drosophila melanogaster OX=7227 GN=BEST:GH11240 PE=1 SV=1	57	29	46	29	1	590	63.3	7.87	158.95	29	0	0.761
Q9VF23	arginine kinase OS=Drosophila melanogaster OX=7227 GN=AK-3 PE=2 SV=2	35	14	22	14	1	457	52.1	4.87	61.52	14	0	0.761
Q9U6R9	GH13039p OS=Drosophila melanogaster OX=7227 GN=gammaSnap1 PE=1 SV=1	10	3	5	3	1	302	33.7	5.33	12.25	3	0	0.761
Q9VTC4	MIP18 family protein galla-2 OS=Drosophila melanogaster OX=7227 GN=galla-2 PE=1 SV=1	9	2	3	2	1	156	17.6	5.22	5.62	2	0	0.761
B7YZF8	Phospholipid-transporting ATPase OS=Drosophila melanogaster OX=7227 GN=ATP8A PE=3 SV=1	1	1	1	1	1	1350	152.3	7.05	2.11	1	0	0.761
A8JNK1	Ensconsin, isoform F OS=Drosophila melanogaster OX=7227 GN=ens PE=1 SV=1	1	1	1	1	1	1241	135.7	9.19	2.15	1	0	0.761
Q9VVA6	Nuclear migration protein nudC OS=Drosophila melanogaster OX=7227 GN=nudC PE=1 SV=2	33	14	23	14	1	332	37.8	5.64	57.61	14	0	0.762
Q9VXF6	Calnexin 14D OS=Drosophila melanogaster OX=7227 GN=Cnx14D PE=3 SV=2	11	8	10	1	1	639	72.6	4.91	20.65	8	0	0.762
Q9V3Q4	GH25379p OS=Drosophila melanogaster OX=7227 GN=Prx4 PE=1 SV=1	21	4	6	4	1	242	26.7	6.8	18.45	4	0	0.762
O76464	Nitrilase and fragile histidine triad fusion protein NitFhit OS=Drosophila melanogaster OX=7227 GN=NitFhit PE=1 SV=1	5	2	2	2	1	460	52.2	7.61	4.61	2	0	0.762
Q9VX70	IP12247p OS=Drosophila melanogaster OX=7227 GN=CT41369 PE=2 SV=2	17	7	12	7	1	468	51.1	5.34	36.13	7	0	0.763
Q9VMQ9	Thioredoxin domain-containing protein 17 OS=Drosophila melanogaster OX=7227 GN=cl PE=1 SV=1	49	8	11	8	1	126	14.7	5.54	32.99	8	0	0.763
A0A4D6K1L3	Cut up, isoform F OS=Drosophila melanogaster OX=7227 GN=ctp PE=3 SV=1	19	7	11	3	1	267	31.1	4.64	37.87	7	3	0.763
Q8SYQ4	RE42475p OS=Drosophila melanogaster OX=7227 GN=BcDNA:RE42475 PE=1 SV=1	33	5	7	5	1	148	16.4	5.2	11.91	5	0	0.763
Q8SZA8	Adrenodoxin-like protein 2, mitochondrial OS=Drosophila melanogaster OX=7227 GN=Fdx2 PE=2 SV=1	24	3	6	3	1	152	16.4	5.35	13.7	3	0	0.764
Q7K519	GH16429p OS=Drosophila melanogaster OX=7227 GN=RagC-D PE=1 SV=1	8	3	5	3	1	385	43.9	4.83	9.76	3	0	0.764
Q9VAJ9	SD09259p OS=Drosophila melanogaster OX=7227 GN=Dmel\CG1907 PE=1 SV=1	44	13	21	13	1	317	34.6	9.79	56.99	13	0	0.765
Q9W555	Coatomer subunit delta OS=Drosophila melanogaster OX=7227 GN=deltaCOP PE=1 SV=1	24	11	13	11	1	532	57.9	6.2	31.45	11	0	0.765
Q9VPY2	Phospholipase A2 activator protein, isoform A OS=Drosophila melanogaster OX=7227 GN=Plap PE=1 SV=1	13	7	10	7	1	787	85.7	5.83	26.19	7	0	0.765
Q9W1V1	Protein arginine N-methyltransferase 7 OS=Drosophila melanogaster OX=7227 GN=Art7 PE=2 SV=4	2	1	1	1	1	690	77.9	6.2	3.19	1	0	0.765
A0A0B4K7Q4	Zipper, isoform I OS=Drosophila melanogaster OX=7227 GN=zip PE=1 SV=1	30	53	78	3	1	2024	232.8	5.59	196.29	53	46	0.767
P22465	Annexin B10 OS=Drosophila melanogaster OX=7227 GN=AnxB10 PE=2 SV=3	57	15	26	15	1	321	35.7	4.74	91.26	15	0	0.767
Q9VWP2	RH57257p OS=Drosophila melanogaster OX=7227 GN=Dmel\CG7322 PE=1 SV=1	74	14	24	14	1	242	25.6	7.12	75.33	14	0	0.767
Q8SXX1	Phosphatidylinositol 5-phosphate 4-kinase, isoform A OS=Drosophila melanogaster OX=7227 GN=PIP4K PE=1 SV=1	4	2	3	2	1	404	47	7.37	6.71	2	0	0.767
Q9W294	Uncharacterized protein, isoform A OS=Drosophila melanogaster OX=7227 GN=flap PE=1 SV=2	2	1	2	1	1	1056	111.4	6.33	5.93	1	0	0.767
Q9W0B8	Coatomer subunit alpha OS=Drosophila melanogaster OX=7227 GN=alphaCOP PE=1 SV=1	26	26	36	26	1	1234	139.2	7.65	94.06	26	0	0.768
A0A0B4LEZ1	Secretory 31, isoform D OS=Drosophila melanogaster OX=7227 GN=Sec31 PE=1 SV=1	15	16	22	16	1	1260	138.1	5.83	47.22	16	0	0.768
Q9VMQ5	Ubiquinone biosynthesis monooxygenase COQ6, mitochondrial OS=Drosophila melanogaster OX=7227 GN=Coq6 PE=2 SV=1	12	5	7	5	1	477	52	7.33	14.63	5	0	0.768
B4F5C5	CG7860-PA OS=Drosophila melanogaster OX=7227 GN=Dmel\CG7860 PE=1 SV=1	13	4	6	4	1	332	34.8	5.69	10.19	4	0	0.768
E1JGK3	FI18012p1 OS=Drosophila melanogaster OX=7227 GN=Dmel\CG4984 PE=2 SV=1	7	3	4	3	1	447	51.4	8.87	9.26	3	0	0.768
Q9VU68	Actin-interacting protein 1 OS=Drosophila melanogaster OX=7227 GN=flr PE=2 SV=1	51	24	37	24	1	608	66.5	6.73	90.97	24	0	0.769
X2JGK6	NADH-cytochrome b5 reductase OS=Drosophila melanogaster OX=7227 GN=Dmel\CG5946 PE=1 SV=1	22	6	10	6	1	330	37.4	9.42	38.6	6	0	0.769
Q9VII9	LD14730p OS=Drosophila melanogaster OX=7227 GN=CCG31673 PE=1 SV=2	23	5	8	5	1	326	35.6	7.88	26.58	5	0	0.769
O62530	Adaptor protein complex 2, mu subunit, isoform A OS=Drosophila melanogaster OX=7227 GN=AP-2mu PE=1 SV=1	20	6	6	6	1	437	49.8	9.48	12.79	6	0	0.769
Q3HKQ0	BG642163, isoform A OS=Drosophila melanogaster OX=7227 GN=BG642163 PE=1 SV=1	11	3	5	3	1	415	43.8	9.09	8.9	3	0	0.769
Q9VSU3	GEO09635p1 OS=Drosophila melanogaster OX=7227 GN=Dmel\CG13315 PE=2 SV=1	14	1	1	1	1	69	8	11	2.2	1	0	0.769
H8F4T3	MIP34848p1 OS=Drosophila melanogaster OX=7227 GN=smp-30 PE=1 SV=1	42	11	19	11	1	306	33.7	6.61	53.56	11	0	0.77
A8DYJ2	Hu li tai shao, isoform P OS=Drosophila melanogaster OX=7227 GN=hts PE=1 SV=2	9	12	16	12	1	1833	205.1	5.07	34.82	12	0	0.77
Q9VWT3	Gamma-glutamyl transpeptidase, isoform A OS=Drosophila melanogaster OX=7227 GN=Ggt-1 PE=2 SV=2	23	12	18	12	1	579	62.8	5.9	38.35	12	0	0.77
Q9V3T9	NADPH:adrenodoxin oxidoreductase, mitochondrial OS=Drosophila melanogaster OX=7227 GN=dare PE=2 SV=1	8	4	5	4	1	466	51.3	8.38	11.12	4	0	0.77
Q8INB9	RAC serine/threonine-protein kinase OS=Drosophila melanogaster OX=7227 GN=Akt1 PE=1 SV=3	7	3	5	3	1	611	68.4	6.24	14.87	3	0	0.77
Q9VWN5	Ubiquitin carboxyl-terminal hydrolase MINDY-3 homolog OS=Drosophila melanogaster OX=7227 GN=mindy3 PE=1 SV=1	2	1	1	1	1	560	61.7	5.92	2.4	1	0	0.77
Q9VUR4	FI11905p OS=Drosophila melanogaster OX=7227 GN=Dmel\CG7656 PE=1 SV=2	2	1	1	1	1	319	34.9	4.44	0	1	0	0.77
A8JRC7	Lipophorin receptor 2, isoform G OS=Drosophila melanogaster OX=7227 GN=LpR2 PE=4 SV=1	5	5	5	5	1	1063	116.9	5.38	9.03	5	0	0.771
Q9VNY2	IP02644p OS=Drosophila melanogaster OX=7227 GN=Syn1 PE=2 SV=3	2	1	2	1	1	627	67	6.68	3.98	1	0	0.771
P54611	V-type proton ATPase subunit E OS=Drosophila melanogaster OX=7227 GN=Vha26 PE=1 SV=1	69	24	45	24	1	226	26.1	6.15	107.41	24	0	0.772
Q9VFN7	GEO07678p1 OS=Drosophila melanogaster OX=7227 GN=Npc2b PE=2 SV=1	19	3	4	3	1	159	17.3	8.6	12.37	3	0	0.772
Q86BM0	Uncharacterized protein, isoform A OS=Drosophila melanogaster OX=7227 GN=gh06087 PE=3 SV=1	9	2	2	2	1	209	22.9	5.44	4.01	2	0	0.772
Q7JZW0	Cuticular protein 51A OS=Drosophila melanogaster OX=7227 GN=Cpr51A PE=1 SV=1	8	1	1	1	1	144	16.4	4.89	2.77	1	0	0.773
Q8IRI6	Glucose transporter type 1 OS=Drosophila melanogaster OX=7227 GN=Glut1 PE=2 SV=4	1	1	1	1	1	1440	158.5	7.56	0	1	0	0.773
M9NHG9	Proline dehydrogenase OS=Drosophila melanogaster OX=7227 GN=slgA PE=1 SV=1	19	11	19	11	1	681	77.2	8.9	45.97	11	0	0.774
Q9VPQ2	DnaJ homolog shv OS=Drosophila melanogaster OX=7227 GN=shv PE=1 SV=1	21	6	8	6	1	354	40.2	5.67	19.34	6	0	0.774
Q9VWD0	GH23568p OS=Drosophila melanogaster OX=7227 GN=parvin PE=1 SV=2	8	3	3	3	1	367	41.8	6.6	7.83	3	0	0.774
Q7KW39	Probable methylmalonate-semialdehyde dehydrogenase [acylating], mitochondrial OS=Drosophila melanogaster OX=7227 GN=CG17896 PE=2 SV=1	54	27	46	27	1	520	55.9	8.35	138.49	27	0	0.775
P45437	Coatomer subunit beta OS=Drosophila melanogaster OX=7227 GN=betaCOP PE=2 SV=2	15	11	17	11	1	964	107.3	6.32	46.24	11	0	0.776
Q9VAM6	CDGSH iron-sulfur domain-containing protein 2 homolog OS=Drosophila melanogaster OX=7227 GN=Cisd2 PE=2 SV=1	30	4	10	4	1	133	14.6	8.46	29.41	4	0	0.776
A0A0B4K6L9	Seminal fluid protein OS=Drosophila melanogaster OX=7227 GN=Dmel\CG43061 PE=4 SV=1	38	1	1	1	1	53	5.7	7.61	0	1	0	0.776
Q8T4D6	Aconitate hydratase, mitochondrial OS=Drosophila melanogaster OX=7227 GN=mAcon2 PE=2 SV=1	31	23	38	13	1	783	85	7.11	92.15	23	0	0.777
Q9VC57	Atlastin OS=Drosophila melanogaster OX=7227 GN=atl PE=1 SV=1	31	11	18	11	1	541	60.9	6.54	51.96	11	0	0.777
Q24583	V-type proton ATPase subunit F 1 OS=Drosophila melanogaster OX=7227 GN=Vha14-1 PE=1 SV=1	70	6	10	6	1	124	13.8	6.38	40.7	6	0	0.777
Q7K127	Alpha-galactosidase OS=Drosophila melanogaster OX=7227 GN=CT24026 PE=1 SV=1	21	7	10	7	1	417	47.4	5.41	29.82	7	0	0.777
Q9VMM9	RH61964p OS=Drosophila melanogaster OX=7227 GN=Dmel\CG11147 PE=2 SV=2	3	2	3	2	1	711	79.6	5.71	2.1	2	0	0.777
Q9VY05	GH11762p OS=Drosophila melanogaster OX=7227 GN=Dmel\CG9512 PE=1 SV=1	30	13	21	13	1	623	68.8	6.73	54.72	13	0	0.778
A0A0B4LGZ1	Protein windbeutel OS=Drosophila melanogaster OX=7227 GN=wbl PE=4 SV=1	42	9	16	9	1	257	29.4	6.44	42.32	9	0	0.778
O76742	CG5915 protein OS=Drosophila melanogaster OX=7227 GN=Rab7 PE=1 SV=1	41	8	10	8	1	207	23.3	5.47	27.9	8	0	0.778
P13607	Sodium/potassium-transporting ATPase subunit alpha OS=Drosophila melanogaster OX=7227 GN=Atpalpha PE=1 SV=3	55	67	121	67	1	1041	115.5	5.69	364.87	67	0	0.779
Q9VMC6	GH06693p OS=Drosophila melanogaster OX=7227 GN=152078_at PE=1 SV=1	33	11	15	11	1	419	45.7	8.51	46.28	11	0	0.779
Q9VE80	Uncharacterized protein, isoform B OS=Drosophila melanogaster OX=7227 GN=Dmel\CG7675 PE=1 SV=2	23	7	13	7	1	336	37.1	9.36	35.56	7	0	0.779
O62621	Coatomer subunit beta' OS=Drosophila melanogaster OX=7227 GN=beta'COP PE=2 SV=2	19	12	16	12	1	914	102.6	5.26	35.05	12	0	0.779
A1Z713	Intermembrane lipid transfer protein Vps13 OS=Drosophila melanogaster OX=7227 GN=Vps13 PE=1 SV=2	4	13	16	13	1	3321	374.3	5.85	27.01	13	0	0.779
Q9V4C7	Calcium-transporting ATPase OS=Drosophila melanogaster OX=7227 GN=PMCA PE=1 SV=5	34	33	48	5	1	1206	132.9	6.58	115.04	33	26	0.78
Q8SZY4	Ecto-5'-nucleotidase 2, isoform A OS=Drosophila melanogaster OX=7227 GN=NT5E-2 PE=1 SV=1	19	9	11	9	1	585	64.4	6.14	24.88	9	0	0.78
O77425	Ribokinase OS=Drosophila melanogaster OX=7227 GN=Dmel\CG13369 PE=2 SV=1	23	6	7	6	1	304	31.6	6.05	15.07	6	0	0.78
Q9VCK1	GILT-like protein 2 OS=Drosophila melanogaster OX=7227 GN=GILT2 PE=2 SV=1	7	3	3	3	1	207	23.5	7.97	6.32	3	0	0.78
Q7K0L5	LP01562p OS=Drosophila melanogaster OX=7227 GN=veil PE=1 SV=1	15	6	9	6	1	599	65.4	4.96	26.69	6	0	0.781
Q9Y166	BcDNA.GH02431 OS=Drosophila melanogaster OX=7227 GN=Dic1 PE=1 SV=1	28	7	11	7	1	280	30.7	10.02	30.36	7	0	0.783
A0A0B4KGY6	RNA-binding protein Pasilla OS=Drosophila melanogaster OX=7227 GN=ps PE=1 SV=1	11	7	8	7	1	780	81.4	6.93	17.12	7	0	0.783
Q9VD29	RE74312p OS=Drosophila melanogaster OX=7227 GN=Sar1 PE=1 SV=1	70	10	15	10	1	193	21.8	6.93	34.87	10	0	0.784
P10351	Xanthine dehydrogenase OS=Drosophila melanogaster OX=7227 GN=ry PE=2 SV=2	4	3	4	3	1	1335	146.8	6.67	10.7	3	0	0.784
M9PHH0	C12.2, isoform B OS=Drosophila melanogaster OX=7227 GN=c12.2 PE=1 SV=1	3	3	3	3	1	1403	157.6	7.17	9.17	3	0	0.784
Q9I7T7	La-related protein Larp4B OS=Drosophila melanogaster OX=7227 GN=Larp4B PE=1 SV=2	1	2	2	2	1	1531	161.9	8.75	5.41	2	0	0.784
Q9W265	Probable hydroxyacid-oxoacid transhydrogenase, mitochondrial OS=Drosophila melanogaster OX=7227 GN=T3dh PE=2 SV=1	5	2	2	2	1	464	50	7.31	5.07	2	0	0.784
P48611	6-pyruvoyl tetrahydrobiopterin synthase OS=Drosophila melanogaster OX=7227 GN=pr PE=1 SV=1	5	1	1	1	1	168	19.3	7.21	0	1	0	0.784
P17336	Catalase OS=Drosophila melanogaster OX=7227 GN=Cat PE=1 SV=2	74	39	75	38	1	506	57.1	8.18	220.51	39	1	0.785
Q9W4U2	RH09070p OS=Drosophila melanogaster OX=7227 GN=BcDNA:RH09070 PE=1 SV=2	41	8	15	8	1	249	26.2	7.8	46.59	8	0	0.785
Q94529	Probable pseudouridine-5'-phosphatase OS=Drosophila melanogaster OX=7227 GN=Gs1l PE=2 SV=2	52	11	15	6	1	231	25.8	6	45.04	11	4	0.785
Q9VD02	GH14779p OS=Drosophila melanogaster OX=7227 GN=Dmel\CG7054 PE=1 SV=1	47	6	9	6	1	179	19.8	5.21	29.5	6	0	0.785
M9MRQ6	Sh3beta, isoform E OS=Drosophila melanogaster OX=7227 GN=Sh3beta PE=1 SV=1	11	5	8	5	1	485	54.2	4.17	14.91	5	0	0.785
Q9VSL6	Glutathione S transferase O1 OS=Drosophila melanogaster OX=7227 GN=GstO1 PE=1 SV=1	11	3	3	3	1	254	30	7.44	6.48	3	0	0.785
Q8T0U6	Serine/threonine-protein phosphatase OS=Drosophila melanogaster OX=7227 GN=flw PE=1 SV=1	8	3	4	2	1	461	51.3	6.32	8.15	3	0	0.785
A1Z9I0	Cathepsin propeptide inhibitor domain-containing protein OS=Drosophila melanogaster OX=7227 GN=Dmel\CG6357 PE=1 SV=1	19	6	10	6	1	439	51.6	5.99	24.04	6	0	0.786
P48148	Ras-like GTP-binding protein Rho1 OS=Drosophila melanogaster OX=7227 GN=Rho1 PE=1 SV=1	58	14	21	14	1	192	21.7	7.01	54.99	14	0	0.787
Q9VVU5	COP9 signalosome complex subunit 1b OS=Drosophila melanogaster OX=7227 GN=CSN1b PE=2 SV=1	2	1	1	1	1	525	58.2	6.83	2.47	1	0	0.787
Q9VVT8	Long-chain-fatty-acid--CoA ligase OS=Drosophila melanogaster OX=7227 GN=ACSL1 PE=1 SV=1	10	7	8	7	1	704	78.7	7.91	16.9	7	0	0.788
Q6NLM7	LP22879p OS=Drosophila melanogaster OX=7227 GN=CG15018 PE=2 SV=1	10	3	5	3	1	311	35.8	6.19	8.78	3	0	0.788
Q9V9W4	GH08048p OS=Drosophila melanogaster OX=7227 GN=Dmel\CG1774 PE=1 SV=1	11	3	4	3	1	472	54	9.25	8.97	3	0	0.788
Q9VW19	RE17417p OS=Drosophila melanogaster OX=7227 GN=Dmel\CG9372 PE=1 SV=1	7	2	3	2	1	408	46.1	6.02	6.06	2	0	0.788
Q9VE50	Golgi SNAP receptor complex member 1 OS=Drosophila melanogaster OX=7227 GN=Gos28 PE=2 SV=1	12	2	2	2	1	232	25.5	8.47	4.26	2	0	0.788
A0A0B4LGL5	Uncharacterized protein, isoform B OS=Drosophila melanogaster OX=7227 GN=sdr2 PE=3 SV=1	18	8	13	8	1	656	71.3	8.02	39.4	8	0	0.789
X2JID2	GEO13083p1 OS=Drosophila melanogaster OX=7227 GN=TrxT PE=2 SV=1	30	4	8	4	1	157	17.5	4.41	32.36	4	0	0.79
Q967S0	Amidophosphoribosyltransferase OS=Drosophila melanogaster OX=7227 GN=Prat2 PE=2 SV=1	14	6	6	4	1	547	59.4	6.89	16.79	6	2	0.79
E2QD26	Phosphopantothenoylcysteine synthetase, isoform C OS=Drosophila melanogaster OX=7227 GN=Ppcs PE=1 SV=1	13	3	4	3	1	373	42.6	6.48	12.61	3	0	0.79
Q9VZI8	Fumarylacetoacetase OS=Drosophila melanogaster OX=7227 GN=Faa PE=1 SV=2	11	4	5	4	1	417	46.4	6.13	13.09	4	0	0.79
Q9VBT3	CHK kinase-like domain-containing protein OS=Drosophila melanogaster OX=7227 GN=Dmel\CG13658 PE=4 SV=3	5	2	4	1	1	422	49.2	5.83	4.18	2	0	0.79
Q24372	Lachesin OS=Drosophila melanogaster OX=7227 GN=Lac PE=1 SV=2	8	2	4	2	1	359	39.9	5.45	7.66	2	0	0.79
Q9VNW6	Delta-1-pyrroline-5-carboxylate synthase OS=Drosophila melanogaster OX=7227 GN=P5CS PE=1 SV=1	51	41	77	41	1	776	84	6.73	213.94	41	0	0.791
Q9VNX4	Multifunctional fusion protein OS=Drosophila melanogaster OX=7227 GN=P5CDh1 PE=1 SV=1	60	36	58	36	1	574	63.6	8.22	168.22	36	0	0.791
P10379	Protein unzipped OS=Drosophila melanogaster OX=7227 GN=uzip PE=1 SV=2	8	3	3	3	1	488	54.3	6.38	7.54	3	0	0.791
M9PCQ1	NADPH--cytochrome P450 reductase OS=Drosophila melanogaster OX=7227 GN=Cpr PE=1 SV=1	69	57	103	57	1	679	76.3	5.9	322.6	57	0	0.792
Q0E8E8	Phosphate carrier protein, mitochondrial OS=Drosophila melanogaster OX=7227 GN=Mpcp2 PE=1 SV=1	46	20	34	16	1	356	38.8	8.88	84.56	20	4	0.792
A8JTM7	Megalin, isoform A OS=Drosophila melanogaster OX=7227 GN=mgl PE=1 SV=2	2	8	10	8	1	4769	529.8	5.57	20.26	8	0	0.792
Q53ZT0	DNAJ-1 OS=Drosophila melanogaster OX=7227 GN=DnaJ-1 PE=1 SV=1	20	5	5	5	1	334	37	8.85	11.56	5	0	0.792
Q9VVG5	RH19679p OS=Drosophila melanogaster OX=7227 GN=COX7B PE=1 SV=2	14	1	2	1	1	90	9.6	9.7	6.89	1	0	0.792
Q6AWN0	Acireductone dioxygenase OS=Drosophila melanogaster OX=7227 GN=Adi1 PE=2 SV=2	52	10	17	10	1	186	22.2	5.35	53.04	10	0	0.793
Q9VHA5	GH19763p OS=Drosophila melanogaster OX=7227 GN=Dmel\CG9427 PE=2 SV=1	6	1	2	1	1	213	23.9	7.03	5.1	1	0	0.793
O18413	26S proteasome regulatory subunit 8 OS=Drosophila melanogaster OX=7227 GN=Rpt6 PE=1 SV=2	63	22	34	20	1	405	45.8	8.41	90.7	22	2	0.794
Q7JW03	CG2257 OS=Drosophila melanogaster OX=7227 GN=UbcE2H PE=1 SV=1	21	4	5	4	1	183	20.9	4.79	13.29	4	0	0.794
Q9V400	Integrin linked kinase, isoform A OS=Drosophila melanogaster OX=7227 GN=Ilk PE=1 SV=1	18	9	12	9	1	448	50.7	7.44	25.31	9	0	0.795
P45888	Actin-related protein 2 OS=Drosophila melanogaster OX=7227 GN=Arp2 PE=2 SV=3	17	7	9	7	1	399	45.3	6.02	18.99	7	0	0.795
Q9VDC9	O-GlcNAcase OS=Drosophila melanogaster OX=7227 GN=Oga PE=1 SV=1	4	3	4	3	1	1019	113.8	4.88	10.67	3	0	0.795
Q9VPB9	Peroxisomal membrane protein PEX16 OS=Drosophila melanogaster OX=7227 GN=Pex16 PE=1 SV=1	7	2	2	2	1	341	39.3	9.88	5.37	2	0	0.795
Q8IPY3	Aspartate aminotransferase OS=Drosophila melanogaster OX=7227 GN=Got2 PE=1 SV=1	77	28	56	28	1	431	48.1	8.5	191.16	28	0	0.796
E1JHQ1	Glutamine synthetase OS=Drosophila melanogaster OX=7227 GN=Gs1 PE=1 SV=1	37	11	16	11	1	399	44.4	6.46	52.12	11	0	0.796
Q9VG04	LP04475p OS=Drosophila melanogaster OX=7227 GN=dMEMO PE=1 SV=1	40	10	13	10	1	295	33.2	6.93	30.64	10	0	0.796
Q9VBU5	3-dehydrosphinganine reductase OS=Drosophila melanogaster OX=7227 GN=Kdsr PE=1 SV=1	15	5	6	5	1	336	36.5	8.07	11.95	5	0	0.796
Q9W1Y1	ER membrane protein complex subunit 8/9 homolog OS=Drosophila melanogaster OX=7227 GN=EMC8-9 PE=1 SV=1	21	4	6	4	1	203	22.8	6.05	15.41	4	0	0.796
Q9V9U2	FI19428p1 OS=Drosophila melanogaster OX=7227 GN=salt PE=2 SV=2	4	3	4	3	1	622	68.2	7.23	7.55	3	0	0.796
Q9W2H8	Glycogen debranching enzyme OS=Drosophila melanogaster OX=7227 GN=BEST:GH22856 PE=1 SV=3	31	39	61	39	1	1629	183.1	6.54	169.85	39	0	0.797
Q8MRM0	GH16740p OS=Drosophila melanogaster OX=7227 GN=GstT4 PE=1 SV=1	41	7	9	7	1	237	27.6	8.79	23.87	7	0	0.797
P04657	Cytochrome c-1 OS=Drosophila melanogaster OX=7227 GN=Cyt-c-d PE=2 SV=2	23	3	5	2	1	105	11.4	9.39	11.89	3	0	0.797
A0A0B4KHL2	Coatomer subunit gamma OS=Drosophila melanogaster OX=7227 GN=gammaCOP PE=1 SV=1	20	13	19	13	1	897	99.4	5.3	53.01	13	0	0.798
P82147	Protein lethal(2)essential for life OS=Drosophila melanogaster OX=7227 GN=l(2)efl PE=1 SV=1	58	14	26	14	1	187	21.3	6.21	54.03	14	0	0.798
Q05344	FACT complex subunit Ssrp1 OS=Drosophila melanogaster OX=7227 GN=Ssrp PE=1 SV=2	2	1	1	1	1	723	81.5	5.63	2.2	1	0	0.798
Q9VD08	Uncharacterized protein, isoform B OS=Drosophila melanogaster OX=7227 GN=Dmel\CG13847 PE=4 SV=3	1	1	1	1	1	759	84.3	6.67	0	1	0	0.798
Q8SXQ1	aldehyde dehydrogenase (NAD(+)) OS=Drosophila melanogaster OX=7227 GN=Aldh7A1 PE=1 SV=1	38	17	28	17	1	540	58.3	7.44	76.01	17	0	0.799
Q9VSL9	Isovaleryl-CoA dehydrogenase, mitochondrial OS=Drosophila melanogaster OX=7227 GN=Dmel\CG6638 PE=1 SV=1	30	12	15	12	1	420	46.2	8.18	37.42	12	0	0.799
Q9VJQ3	RH54244p OS=Drosophila melanogaster OX=7227 GN=yellow-c PE=1 SV=3	16	5	8	5	1	438	49.2	5.36	10.37	5	0	0.799
Q9VJI9	Cytosolic Fe-S cluster assembly factor NUBP1 homolog OS=Drosophila melanogaster OX=7227 GN=CG17904 PE=1 SV=1	10	3	6	3	1	311	33	5.05	11.75	3	0	0.799
Q8MLQ7	RH09188p OS=Drosophila melanogaster OX=7227 GN=pippin PE=2 SV=2	2	1	1	1	1	533	59.1	8.75	2.27	1	0	0.799
M9PI17	Aldo-keto reductase 1B, isoform D OS=Drosophila melanogaster OX=7227 GN=Akr1B PE=1 SV=1	82	35	60	1	1	316	35.9	6.8	168.41	35	33	0.8
M9NEZ5	Neuroglian, isoform G OS=Drosophila melanogaster OX=7227 GN=Nrg PE=1 SV=1	17	19	29	19	1	1309	145.4	5.55	69.76	19	0	0.8
Q9VWV4	GH28326p OS=Drosophila melanogaster OX=7227 GN=Nt5b PE=1 SV=2	24	13	20	13	1	630	71.7	6.6	55.34	13	0	0.8
Q9VKY3	ATP-dependent Clp protease proteolytic subunit OS=Drosophila melanogaster OX=7227 GN=ClpP PE=1 SV=1	26	6	6	6	1	253	27.6	7.8	14.93	6	0	0.8
O46197	Accessory gland protein Acp29AB OS=Drosophila melanogaster OX=7227 GN=Acp29AB PE=2 SV=2	12	4	6	4	1	234	27.2	7.81	11.3	4	0	0.8
Q9VMW9	GDP-mannose 4,6 dehydratase OS=Drosophila melanogaster OX=7227 GN=Gmd PE=1 SV=2	9	3	5	3	1	395	44.8	7.3	13.48	3	0	0.801
O46067	EG:25E8.1 protein OS=Drosophila melanogaster OX=7227 GN=Grp170 PE=1 SV=1	26	24	40	24	1	923	103.4	5.12	100.76	24	0	0.802
Q9VI04	Beta-alanine synthase OS=Drosophila melanogaster OX=7227 GN=pyd3 PE=1 SV=2	41	14	23	14	1	386	43.8	6.86	56.28	14	0	0.802
Q9VA41	GEO08227p1 OS=Drosophila melanogaster OX=7227 GN=Npc2h PE=1 SV=1	38	6	11	2	1	157	17.5	7.61	31.29	6	0	0.802
Q8MSV2	Protein alan shepard OS=Drosophila melanogaster OX=7227 GN=shep PE=1 SV=2	10	4	7	4	1	590	62.1	8.94	18.07	4	0	0.802
Q9VH81	protein-serine/threonine phosphatase OS=Drosophila melanogaster OX=7227 GN=PpD3 PE=1 SV=1	26	10	12	10	1	520	59.2	6.23	29.94	10	0	0.803
Q9VTH0	Procollagen-lysine,2-oxoglutarate 5-dioxygenase OS=Drosophila melanogaster OX=7227 GN=Plod PE=1 SV=1	5	3	4	3	1	721	82.5	5.68	8.82	3	0	0.803
A0A0B4K7R1	Signal peptidase complex subunit 3 OS=Drosophila melanogaster OX=7227 GN=Spase22-23 PE=3 SV=1	9	2	2	2	1	179	20.3	7.97	3.51	2	0	0.803
Q9W058	Succinyl-CoA:3-ketoacid-coenzyme A transferase, mitochondrial OS=Drosophila melanogaster OX=7227 GN=SCOT PE=1 SV=1	30	10	15	10	1	516	54.9	8.37	37.66	10	0	0.804
Q7KE32	IP02289p OS=Drosophila melanogaster OX=7227 GN=Obp56f PE=2 SV=1	56	7	10	7	1	125	14.3	8.15	25.67	7	0	0.804
Q8IQG9	Adenylate kinase 1, isoform B OS=Drosophila melanogaster OX=7227 GN=Ak1 PE=1 SV=1	41	10	18	10	1	229	25.3	7.65	44.54	10	0	0.805
M9MS76	Protein kinase, cAMP-dependent, regulatory subunit type 1, isoform V OS=Drosophila melanogaster OX=7227 GN=Pka-R1 PE=1 SV=1	8	4	4	4	1	464	51.8	5.52	12.26	4	0	0.805
A0A0B4KF31	Asrij, isoform B OS=Drosophila melanogaster OX=7227 GN=asrij PE=4 SV=1	31	5	6	5	1	258	28.7	6.43	12.01	5	0	0.805
Q8SXC0	GH10306p OS=Drosophila melanogaster OX=7227 GN=Dmel\CG5577 PE=2 SV=1	3	1	1	1	1	315	34.7	5.26	2.58	1	0	0.805
Q9VW68	(S)-3-amino-2-methylpropionate transaminase OS=Drosophila melanogaster OX=7227 GN=Gabat PE=1 SV=1	47	19	29	19	1	486	54.6	8.62	73.76	19	0	0.806
Q9VNF3	RE01652p OS=Drosophila melanogaster OX=7227 GN=Dmel\CG12171 PE=1 SV=1	47	13	24	10	1	257	26.9	7.5	62.59	13	3	0.806
Q9VGU6	GTP:AMP phosphotransferase, mitochondrial OS=Drosophila melanogaster OX=7227 GN=Ak3 PE=1 SV=1	56	13	18	13	1	216	24.1	9.32	40.56	13	0	0.806
Q0KI00	Aminopeptidase OS=Drosophila melanogaster OX=7227 GN=SP1029 PE=1 SV=1	1	1	2	1	1	932	108	6.6	5.62	1	0	0.806
A0A0B4K6E2	Na/Ca-exchange protein, isoform G OS=Drosophila melanogaster OX=7227 GN=Calx PE=1 SV=1	1	1	1	1	1	973	108.9	4.96	2.42	1	0	0.806
P13678	Protein kinase C OS=Drosophila melanogaster OX=7227 GN=Pkc98E PE=2 SV=2	1	1	1	1	1	739	83.1	7.05	2.18	1	0	0.806
Q9VRB7	GH11587p OS=Drosophila melanogaster OX=7227 GN=Dmel\CG1324 PE=1 SV=1	2	1	2	1	1	292	33.2	5.12	3.64	1	0	0.806
Q7KIS4	N-terminal amidohydrolase 1, isoform C OS=Drosophila melanogaster OX=7227 GN=Ntan1 PE=1 SV=1	13	3	4	3	1	310	34.5	5.36	8.35	3	0	0.807
Q9V436	26S proteasome non-ATPase regulatory subunit 8 OS=Drosophila melanogaster OX=7227 GN=Rpn12 PE=1 SV=1	12	6	10	6	1	264	30.2	6.06	21.77	6	0	0.808
M9NE73	Calpain-B, isoform B OS=Drosophila melanogaster OX=7227 GN=CalpB PE=3 SV=1	6	5	6	5	1	925	103.7	5.02	12.25	5	0	0.808
B7Z0B2	Uncharacterized protein, isoform E OS=Drosophila melanogaster OX=7227 GN=AAF47782 PE=1 SV=1	6	2	3	2	1	485	54.2	8.1	8.7	2	0	0.808
Q9VKA1	Protein quiver OS=Drosophila melanogaster OX=7227 GN=Dmel\CG6583 PE=2 SV=1	5	1	2	1	1	154	17.3	7.75	3.27	1	0	0.808
E2QCF1	ATP-citrate synthase OS=Drosophila melanogaster OX=7227 GN=ATPCL PE=1 SV=1	58	61	108	60	1	1095	119.7	7.12	352.18	61	0	0.809
Q9VF51	Aldehyde oxidase 3, isoform A OS=Drosophila melanogaster OX=7227 GN=AOX3 PE=1 SV=1	32	30	43	29	1	1254	137.8	6.57	120.15	30	0	0.809
Q9VZI1	Transgelin OS=Drosophila melanogaster OX=7227 GN=Chd64 PE=1 SV=2	84	17	30	17	1	188	20.6	8.43	106.46	17	0	0.809
Q9V4N3	Cytochrome b5 OS=Drosophila melanogaster OX=7227 GN=Cyt-b5 PE=2 SV=1	44	6	10	6	1	134	15.2	5.05	24.74	6	0	0.809
A8JRD6	Seminal fluid protein OS=Drosophila melanogaster OX=7227 GN=Dmel\CG34291 PE=4 SV=1	38	1	2	1	1	61	6.8	9.36	7.04	1	0	0.809
O96553	C-1-tetrahydrofolate synthase, cytoplasmic OS=Drosophila melanogaster OX=7227 GN=pug PE=2 SV=4	41	35	54	35	1	968	103.4	7.8	144.37	35	0	0.81
P92177	14-3-3 protein epsilon OS=Drosophila melanogaster OX=7227 GN=14-3-3epsilon PE=1 SV=2	60	22	45	20	1	262	29.8	4.78	124.08	22	2	0.81
Q08473	RNA-binding protein squid OS=Drosophila melanogaster OX=7227 GN=sqd PE=1 SV=3	14	5	8	5	1	344	36.2	7.46	21.28	5	0	0.81
Q0KIE7	Ankyrin, isoform B OS=Drosophila melanogaster OX=7227 GN=Ank PE=1 SV=1	6	8	10	7	1	1549	170.1	7.05	17.3	8	1	0.81
Q9VRS7	GH01508p OS=Drosophila melanogaster OX=7227 GN=Jon65Aiii PE=2 SV=1	21	3	4	2	1	274	28.5	7.24	10.38	3	0	0.811
Q9VXE8	RE34144p OS=Drosophila melanogaster OX=7227 GN=Ubc7 PE=1 SV=1	19	2	3	2	1	167	18.4	4.79	7.48	2	0	0.811
A0A0B4KH28	Syndapin, isoform C OS=Drosophila melanogaster OX=7227 GN=Synd PE=1 SV=1	22	10	17	10	1	495	56	5.63	43.57	10	0	0.812
Q7KTJ7	Basigin, isoform G OS=Drosophila melanogaster OX=7227 GN=Bsg PE=1 SV=1	8	6	9	6	1	648	70.5	6.89	22.49	6	0	0.812
P54352	Ethanolamine kinase OS=Drosophila melanogaster OX=7227 GN=eas PE=1 SV=2	6	2	3	2	1	518	59.5	5.39	5.3	2	0	0.812
P08841	Tubulin beta-3 chain OS=Drosophila melanogaster OX=7227 GN=betaTub60D PE=2 SV=2	46	20	51	1	1	454	50.8	4.88	135.03	20	0	0.813
Q9VW54	26S proteasome non-ATPase regulatory subunit 2 OS=Drosophila melanogaster OX=7227 GN=Rpn1 PE=1 SV=2	30	25	35	25	1	919	102.2	5.85	86.92	25	0	0.813
Q9VBT8	IP11925p OS=Drosophila melanogaster OX=7227 GN=CT33083 PE=2 SV=1	37	14	21	14	1	420	48.6	7.01	59.61	14	0	0.813
Q9W350	C11.1, isoform A OS=Drosophila melanogaster OX=7227 GN=c11.1 PE=1 SV=2	1	3	3	3	1	1742	193	6.37	5.28	3	0	0.813
Q9VPB8	Peroxisomal membrane protein PEX14 OS=Drosophila melanogaster OX=7227 GN=Pex14 PE=1 SV=1	16	4	5	4	1	280	30.8	6.7	11.73	4	0	0.813
Q9I7S2	RH22417p OS=Drosophila melanogaster OX=7227 GN=Dmel\CG11158 PE=1 SV=1	5	2	3	2	1	344	38.7	6.05	1.84	2	0	0.813
Q9VLC5	Aldehyde dehydrogenase OS=Drosophila melanogaster OX=7227 GN=Aldh PE=1 SV=1	54	32	60	32	1	520	57	6.8	179.11	32	0	0.814
Q9VF15	GEO09476p1 OS=Drosophila melanogaster OX=7227 GN=glob1 PE=1 SV=1	45	10	19	10	1	153	17.1	5.2	63.34	10	0	0.814
Q0E9F9	FI16720p1 OS=Drosophila melanogaster OX=7227 GN=Dmel\CG2915 PE=1 SV=1	15	10	20	9	1	453	51	6.13	40.44	10	1	0.814
B4ZJA4	GEO11793p1 OS=Drosophila melanogaster OX=7227 GN=Sfp77F PE=2 SV=1	38	2	3	2	1	82	9.4	5.38	8.72	2	0	0.814
Q9VL46	Uncharacterized protein, isoform A OS=Drosophila melanogaster OX=7227 GN=Dmel\CG33301 PE=4 SV=3	10	4	4	4	1	407	47	6.21	6.64	4	0	0.814
Q9VN86	AT14148p OS=Drosophila melanogaster OX=7227 GN=Sccpdh1 PE=1 SV=1	20	6	9	6	1	430	47.2	8.97	26.24	6	0	0.815
Q9VA69	procollagen-proline 4-dioxygenase OS=Drosophila melanogaster OX=7227 GN=PH4alphaEFB PE=1 SV=2	6	3	3	3	1	550	63.1	5.48	4.36	3	0	0.815
P15348	DNA topoisomerase 2 OS=Drosophila melanogaster OX=7227 GN=Top2 PE=1 SV=1	2	2	2	2	1	1447	164.3	8.22	4.54	2	0	0.815
M9PEV1	Uncharacterized protein, isoform C OS=Drosophila melanogaster OX=7227 GN=Dmel\CG8564 PE=3 SV=1	2	1	1	1	1	520	59.7	9.69	0	1	0	0.815
B5RIR1	FI04125p OS=Drosophila melanogaster OX=7227 GN=nrv1 PE=1 SV=1	39	10	15	10	1	309	35.3	6.38	44.12	10	0	0.816
A1Z6I9	non-specific protein-tyrosine kinase OS=Drosophila melanogaster OX=7227 GN=Src42A PE=1 SV=2	3	4	5	3	1	1597	175.9	8.54	9.99	4	1	0.816
Q9W5B5	Gamma-butyrobetaine dioxygenase OS=Drosophila melanogaster OX=7227 GN=Dmel\CG14630 PE=3 SV=2	6	2	2	2	1	406	46.9	7.94	4.09	2	0	0.816
Q9VN95	Enolase-phosphatase E1 OS=Drosophila melanogaster OX=7227 GN=CG12173 PE=2 SV=2	10	2	2	2	1	256	28.3	6.07	5.25	2	0	0.816
Q7K486	Armadillo repeat-containing protein 6 homolog OS=Drosophila melanogaster OX=7227 GN=CG5721 PE=1 SV=1	3	1	1	1	1	464	51.3	5.55	3.54	1	0	0.816
X2JEY5	AMP deaminase OS=Drosophila melanogaster OX=7227 GN=AMPdeam PE=1 SV=1	21	14	20	14	1	798	91.5	6.1	46.73	14	0	0.817
Q9VN93	Putative cysteine proteinase CG12163 OS=Drosophila melanogaster OX=7227 GN=CG12163 PE=2 SV=2	23	13	17	13	1	614	68.9	7.01	44.88	13	0	0.817
Q9VT60	phospholipase A2 OS=Drosophila melanogaster OX=7227 GN=iPLA2-VIA PE=1 SV=3	5	4	9	4	1	877	96.8	6.99	22.33	4	0	0.817
A1Z8H1	Cuticular protein 47Ea OS=Drosophila melanogaster OX=7227 GN=Cpr47Ea PE=1 SV=1	36	4	4	4	1	135	14.5	5.86	5.82	4	0	0.817
B7Z0C9	GH15104p1 OS=Drosophila melanogaster OX=7227 GN=Dmel\CG42307 PE=2 SV=1	22	2	2	2	1	95	11	9.98	2.04	2	0	0.817
Q7KUC2	Pyridoxal kinase OS=Drosophila melanogaster OX=7227 GN=Pdxk PE=1 SV=1	27	7	13	7	1	304	33.4	6.96	40.63	7	0	0.818
Q95TL8	LD41494p OS=Drosophila melanogaster OX=7227 GN=ERp44 PE=1 SV=1	21	10	13	10	1	412	47	5.97	29.36	10	0	0.818
Q9XZJ4	Proteasome subunit alpha type-6 OS=Drosophila melanogaster OX=7227 GN=Prosalpha1 PE=1 SV=2	52	15	24	15	1	244	27.1	7.66	65.98	15	0	0.819
P32392	Actin-related protein 3 OS=Drosophila melanogaster OX=7227 GN=Arp3 PE=2 SV=3	25	8	9	8	1	418	47	5.99	21.6	8	0	0.819
A0A0B4KGK3	Mob as tumor suppressor, isoform B OS=Drosophila melanogaster OX=7227 GN=mats PE=4 SV=1	9	2	2	2	1	219	25.2	6.61	4.02	2	0	0.82
P10987	Actin-5C OS=Drosophila melanogaster OX=7227 GN=Act5C PE=1 SV=4	74	38	122	2	1	376	41.8	5.48	382.41	38	11	0.821
A1Z877	Nidogen OS=Drosophila melanogaster OX=7227 GN=Ndg PE=1 SV=1	12	12	14	12	1	1350	149	4.59	35.59	12	0	0.821
A0A0B4KFK4	Uncharacterized protein, isoform E OS=Drosophila melanogaster OX=7227 GN=Dmel\CG12814 PE=4 SV=1	8	3	3	3	1	441	48.5	7.31	5.18	3	0	0.821
O97182	Actin-related protein 2/3 complex subunit OS=Drosophila melanogaster OX=7227 GN=Arpc1 PE=1 SV=1	24	8	11	8	1	377	41.6	8.35	28.21	8	0	0.822
Q9VHG4	ATPase H(+)-transporting accessory protein 2 OS=Drosophila melanogaster OX=7227 GN=ATP6AP2 PE=1 SV=1	22	4	8	4	1	320	34.4	5.82	24.79	4	0	0.822
P52029	Glucose-6-phosphate isomerase OS=Drosophila melanogaster OX=7227 GN=Pgi PE=2 SV=2	55	28	52	28	1	558	62.3	7.12	173.61	28	0	0.823
Q9Y0Y2	Adenylosuccinate synthetase OS=Drosophila melanogaster OX=7227 GN=AdSS PE=2 SV=1	40	20	33	20	1	447	48.9	6.84	85.55	20	0	0.823
X2JC31	Clathrin heavy chain OS=Drosophila melanogaster OX=7227 GN=Chc PE=3 SV=1	27	44	66	44	1	1678	191.1	5.72	173.68	44	0	0.824
Q8IN25	Aminopeptidase OS=Drosophila melanogaster OX=7227 GN=Dmel\CG31198 PE=1 SV=1	21	17	27	17	1	940	106.7	5.44	69.03	17	0	0.824
Q9VLT5	Protein purity of essence OS=Drosophila melanogaster OX=7227 GN=poe PE=1 SV=1	3	15	19	15	1	5322	590.3	6.38	35.37	15	0	0.824
M9PBV2	NTPase, isoform F OS=Drosophila melanogaster OX=7227 GN=NTPase PE=1 SV=1	19	7	13	7	1	524	57.8	8.65	34.53	7	0	0.824
Q8IMT8	Protein lin-7 homolog OS=Drosophila melanogaster OX=7227 GN=veli PE=1 SV=2	4	1	1	1	1	246	27.6	9.31	2.25	1	0	0.824
Q8T4G5	AFG3 like matrix AAA peptidase subunit 2, isoform A OS=Drosophila melanogaster OX=7227 GN=Afg3l2 PE=1 SV=1	25	16	25	16	1	826	89.6	8.95	63.98	16	0	0.825
E1JIZ0	Scribble, isoform L OS=Drosophila melanogaster OX=7227 GN=scrib PE=1 SV=1	1	3	4	3	1	2585	280.7	4.92	8.59	3	0	0.825
Q9VXG9	GH25683p OS=Drosophila melanogaster OX=7227 GN=Dmel\CG4239 PE=2 SV=1	4	1	2	1	1	276	30.3	9.23	7.29	1	0	0.825
Q9VWB9	Thyroid adenoma-associated protein homolog OS=Drosophila melanogaster OX=7227 GN=THADA PE=1 SV=3	0	1	1	1	1	1746	197.2	6.84	0	1	0	0.825
A4V0N4	H(+)-transporting two-sector ATPase OS=Drosophila melanogaster OX=7227 GN=Vha68-2 PE=1 SV=1	67	37	85	24	1	614	68.3	5.34	274.36	37	14	0.826
M9PI82	Mo25, isoform B OS=Drosophila melanogaster OX=7227 GN=Mo25 PE=3 SV=1	21	7	9	7	1	339	39.4	7.25	21.96	7	0	0.826
A0A0B4K7D4	Kinesin-like protein unc-104 OS=Drosophila melanogaster OX=7227 GN=unc-104 PE=3 SV=1	1	1	1	1	1	1681	190.5	6.24	0	1	0	0.826
Q8IQW5	RE23625p OS=Drosophila melanogaster OX=7227 GN=HspB8 PE=1 SV=1	73	16	33	1	1	192	21.8	6.57	103.91	16	16	0.827
Q7KTW5	Inositol-1-monophosphatase OS=Drosophila melanogaster OX=7227 GN=Dmel\CG9391 PE=1 SV=1	51	14	25	14	1	278	30.6	5.94	76.76	14	0	0.827
Q9VE00	Probable cytochrome P450 12a4, mitochondrial OS=Drosophila melanogaster OX=7227 GN=Cyp12a4 PE=2 SV=2	26	13	16	11	1	536	61.7	8.6	34.62	13	2	0.827
P25843	Profilin OS=Drosophila melanogaster OX=7227 GN=chic PE=1 SV=1	81	7	12	7	1	126	13.7	5.41	40.17	7	0	0.827
P45889	Actin-related protein 1 OS=Drosophila melanogaster OX=7227 GN=Arp1 PE=2 SV=2	24	7	12	7	1	376	42.7	7.3	32.52	7	0	0.827
Q9VU75	RH45712p OS=Drosophila melanogaster OX=7227 GN=Dmel\CG14109 PE=1 SV=1	12	3	3	3	1	243	27.2	4.78	7.37	3	0	0.827
A0A0B4K7I9	Uncharacterized protein OS=Drosophila melanogaster OX=7227 GN=Dmel\CG43267 PE=4 SV=1	10	1	1	1	1	82	9.1	9.63	0	1	0	0.827
Q0IGX4	IP16073p OS=Drosophila melanogaster OX=7227 GN=Dmel\CG7882 PE=2 SV=1	6	3	4	3	1	516	56.7	8.21	10.46	3	0	0.828
Q9VKQ2	Uncharacterized protein, isoform A OS=Drosophila melanogaster OX=7227 GN=Dmel\CG17127 PE=1 SV=1	21	2	4	2	1	98	10.8	4.59	12.44	2	0	0.828
Q9Y114	BcDNA.GH10229 OS=Drosophila melanogaster OX=7227 GN=anon-WO0172774.24 PE=1 SV=1	5	3	3	3	1	656	71.2	6.74	7.02	3	0	0.828
A0A4D6K5M0	Golgi microtubule-associated protein, isoform D OS=Drosophila melanogaster OX=7227 GN=Gmap PE=1 SV=1	2	2	3	2	1	1401	158.7	4.78	6.4	2	0	0.828
Q9VWG1	LD37169p OS=Drosophila melanogaster OX=7227 GN=dHspB8 PE=1 SV=1	79	16	34	1	1	183	20.8	5.94	104.88	16	0	0.829
Q86BP1	3-hydroxyisobutyryl-CoA hydrolase, mitochondrial OS=Drosophila melanogaster OX=7227 GN=Hibch PE=1 SV=1	39	15	28	15	1	386	42.8	8.35	82.16	15	0	0.829
O18333	GH01619p OS=Drosophila melanogaster OX=7227 GN=Rab2 PE=1 SV=1	46	8	12	8	1	213	23.5	6.39	46.77	8	0	0.829
A0A0B4KGX1	Jaguar, isoform L OS=Drosophila melanogaster OX=7227 GN=jar PE=1 SV=1	7	7	12	7	1	1268	144.8	8.68	31.45	7	0	0.829
Q95RV5	Ribulose-phosphate 3-epimerase OS=Drosophila melanogaster OX=7227 GN=Rpe PE=1 SV=1	16	3	6	3	1	221	24.2	5.4	21.18	3	0	0.829
M9PE14	Mitochondrial ribosomal protein L23, isoform C OS=Drosophila melanogaster OX=7227 GN=mRpL23 PE=3 SV=1	18	3	3	3	1	150	17.9	9.61	5.97	3	0	0.829
Q8T6I0	EH domain containing protein OS=Drosophila melanogaster OX=7227 GN=Past1 PE=1 SV=1	75	42	61	42	1	534	61	6.51	179.7	42	0	0.83
Q6NLA3	V-type proton ATPase subunit a OS=Drosophila melanogaster OX=7227 GN=Vha100-1 PE=1 SV=1	8	7	11	7	1	852	96.8	6.51	27.64	7	0	0.83
M9ND00	Dynamin associated protein 160, isoform D OS=Drosophila melanogaster OX=7227 GN=Dap160 PE=1 SV=1	4	5	6	5	1	1190	131.6	5.52	12.82	5	0	0.83
Q9XYM0	Adapter molecule Crk OS=Drosophila melanogaster OX=7227 GN=Crk PE=1 SV=1	15	4	6	4	1	271	31.2	5.26	12.55	4	0	0.83
Q9VC34	GH10293p OS=Drosophila melanogaster OX=7227 GN=Dmel\CG6980 PE=2 SV=1	12	2	3	2	1	250	28.9	6.11	6.41	2	0	0.83
Q9VS47	LD39967p OS=Drosophila melanogaster OX=7227 GN=mrva PE=2 SV=1	4	2	4	2	1	478	53.3	6.39	10.15	2	0	0.83
D5AEK7	1-Acylglycerol-3-phosphate O-acyltransferase 3, isoform E OS=Drosophila melanogaster OX=7227 GN=Agpat3 PE=1 SV=1	17	7	10	7	1	397	45.7	9.23	26.4	7	0	0.831
Q9W306	GEO08256p1 OS=Drosophila melanogaster OX=7227 GN=CT27394 PE=1 SV=1	38	5	9	5	1	121	12.9	5.96	28.72	5	0	0.831
Q9VLJ7	Fatty acyl-CoA reductase OS=Drosophila melanogaster OX=7227 GN=Sgp PE=2 SV=2	31	15	24	13	1	523	59.4	9.01	66.29	15	2	0.832
Q9VMY5	Beta-Mannosidase, isoform A OS=Drosophila melanogaster OX=7227 GN=beta-Man PE=1 SV=2	2	1	1	1	1	908	103.5	6.1	3.96	1	0	0.832
Q8SZU0	GH13879p OS=Drosophila melanogaster OX=7227 GN=Dmel\CG9331 PE=1 SV=1	69	24	40	21	1	364	39.8	8.47	138.34	24	3	0.833
Q9Y112	BcDNA.GH10614 OS=Drosophila melanogaster OX=7227 GN=Dmel\CG10863 PE=1 SV=1	66	24	40	22	1	316	36.3	7.08	104.85	24	2	0.833
X2J8C3	Angiotensin-converting enzyme OS=Drosophila melanogaster OX=7227 GN=Ance PE=3 SV=1	18	10	16	10	1	615	70.9	5.15	42.51	10	0	0.833
Q9Y162	vesicle-fusing ATPase OS=Drosophila melanogaster OX=7227 GN=Vps4 PE=1 SV=1	17	7	9	7	1	442	49.6	6.96	21.02	7	0	0.833
P19109	ATP-dependent RNA helicase p62 OS=Drosophila melanogaster OX=7227 GN=Rm62 PE=1 SV=3	10	7	9	7	1	719	78.5	9.6	13.45	7	0	0.833
A0A0B4KI23	Uncharacterized protein OS=Drosophila melanogaster OX=7227 GN=BcDNA:RE21592 PE=1 SV=1	20	2	3	2	1	123	13.5	5.5	5.85	2	0	0.833
A0A0B4K741	Peptidoglycan recognition protein LB, isoform D OS=Drosophila melanogaster OX=7227 GN=PGRP-LB PE=3 SV=1	7	2	2	2	1	255	27.7	7.14	3.92	2	0	0.833
P10090	Protein white OS=Drosophila melanogaster OX=7227 GN=w PE=1 SV=2	1	1	1	1	1	687	75.6	8.54	2.28	1	0	0.833
E0R983	Ced-6, isoform D OS=Drosophila melanogaster OX=7227 GN=ced-6 PE=1 SV=1	1	1	2	1	1	533	57.9	7.94	3.64	1	0	0.833
Q9VVU1	FI09602p OS=Drosophila melanogaster OX=7227 GN=GH07925p PE=1 SV=1	45	20	31	20	1	414	45.3	6.71	93.13	20	0	0.834
Q9V8R9	Protein 4.1 homolog OS=Drosophila melanogaster OX=7227 GN=cora PE=1 SV=1	15	22	29	22	1	1698	184.1	8.7	69.14	22	0	0.834
E8NH13	Discs large 1, isoform P OS=Drosophila melanogaster OX=7227 GN=dlg1 PE=1 SV=1	17	12	16	2	1	983	104.8	7.49	38.87	12	7	0.834
Q9VXF1	Serine/threonine-protein phosphatase 2B catalytic subunit 3 OS=Drosophila melanogaster OX=7227 GN=CanA-14F PE=1 SV=4	15	8	10	2	1	584	64.2	6.07	21.81	8	0	0.834
A1Z893	DI01187p OS=Drosophila melanogaster OX=7227 GN=Dmel\CG12896 PE=2 SV=1	71	17	34	1	1	220	24.7	6.43	92.79	17	0	0.835
A0A0B4LES3	Uncharacterized protein, isoform D OS=Drosophila melanogaster OX=7227 GN=Dmel\CG3107 PE=4 SV=1	11	9	13	9	1	1034	119.2	6.81	29.01	9	0	0.835
A0A0B4K6C3	Cytochrome c oxidase subunit 7A, isoform B OS=Drosophila melanogaster OX=7227 GN=COX7A PE=3 SV=1	56	10	16	10	1	98	10.8	9.6	37.74	10	0	0.835
Q9VHN4	GH14121p OS=Drosophila melanogaster OX=7227 GN=Dmel\CG8043 PE=1 SV=1	12	3	3	3	1	348	39.5	8.68	6.49	3	0	0.835
Q9VG31	Malic enzyme OS=Drosophila melanogaster OX=7227 GN=Men PE=1 SV=1	42	38	73	38	1	763	84.6	6.62	240.38	38	0	0.837
E1JHT6	Reticulon-like protein OS=Drosophila melanogaster OX=7227 GN=Rtnl1 PE=1 SV=1	44	29	43	20	1	607	65.4	4.87	119.82	29	9	0.837
Q9VTB3	guanylate kinase OS=Drosophila melanogaster OX=7227 GN=Dmel\CG11811 PE=1 SV=1	32	6	9	6	1	233	25.9	7.44	24.55	6	0	0.837
Q8SY53	GH11935p OS=Drosophila melanogaster OX=7227 GN=Ostgamma PE=1 SV=1	14	5	5	5	1	330	37	9.96	10.69	5	0	0.837
Q7KJ73	Tetraspanin OS=Drosophila melanogaster OX=7227 GN=Tsp42Ee PE=1 SV=1	11	2	4	2	1	228	24.8	7.11	7.27	2	0	0.838
Q9VST4	arginine kinase OS=Drosophila melanogaster OX=7227 GN=Argk2 PE=3 SV=1	9	2	2	2	1	388	43.6	8.06	4.5	2	0	0.838
Q8SYL7	UDP-glucuronosyltransferase OS=Drosophila melanogaster OX=7227 GN=Ugt50B3 PE=2 SV=1	4	2	2	2	1	524	59.7	9.17	2.97	2	0	0.838
Q9W3K9	FI02989p OS=Drosophila melanogaster OX=7227 GN=Ldsdh1 PE=1 SV=1	34	12	22	12	1	320	35.6	7.43	65.41	12	0	0.839
Q9VI09	GH14494p OS=Drosophila melanogaster OX=7227 GN=Dmel\CG17919 PE=1 SV=1	36	5	10	5	1	202	22.6	6.13	29.3	5	0	0.839
Q8SYG3	RE63412p OS=Drosophila melanogaster OX=7227 GN=BcDNA:RE63412 PE=1 SV=1	21	3	4	3	1	168	19.4	5.29	9.05	3	0	0.839
Q9VYD9	alanine transaminase OS=Drosophila melanogaster OX=7227 GN=ALT PE=1 SV=3	49	33	59	33	1	575	64	9.1	178.75	33	0	0.84
P35421	Phosphoribosylformylglycinamidine synthase OS=Drosophila melanogaster OX=7227 GN=Pfas PE=1 SV=2	25	26	37	26	1	1354	148	5.68	81.55	26	0	0.84
A0A0B4KEJ7	Coronin OS=Drosophila melanogaster OX=7227 GN=coro PE=1 SV=1	27	14	20	14	1	535	58	6.38	51.56	14	0	0.84
A8JR25	Fasciclin 1, isoform D OS=Drosophila melanogaster OX=7227 GN=Fas1 PE=1 SV=1	20	10	18	10	1	662	73.7	7.47	44.15	10	0	0.84
Q9Y125	BcDNA.GH08312 OS=Drosophila melanogaster OX=7227 GN=Sap-r PE=1 SV=1	24	24	47	24	1	953	105.9	4.97	124.93	24	0	0.841
Q9VHB8	2-oxoisovalerate dehydrogenase subunit alpha OS=Drosophila melanogaster OX=7227 GN=Dmel\CG8199 PE=1 SV=1	18	6	8	6	1	439	49.7	6.65	19.97	6	0	0.841
Q9W111	Epidermal growth factor receptor pathway substrate clone 15, isoform A OS=Drosophila melanogaster OX=7227 GN=Eps-15 PE=1 SV=2	2	2	2	2	1	1253	134.3	5.21	5.98	2	0	0.842
Q9VAY2	Heat shock protein 83 OS=Drosophila melanogaster OX=7227 GN=Gp93 PE=1 SV=1	41	36	68	34	1	787	90.2	5.02	206.2	36	0	0.843
Q9VWC8	LD11581p OS=Drosophila melanogaster OX=7227 GN=Abcd3 PE=1 SV=2	17	11	19	10	1	665	75.3	9.23	42.09	11	1	0.843
Q9VES6	Fatty acyl-CoA reductase OS=Drosophila melanogaster OX=7227 GN=Dmel\CG17560 PE=3 SV=2	10	4	6	3	1	499	55.9	8.81	8.67	4	0	0.843
Q7JZE8	RE38146p OS=Drosophila melanogaster OX=7227 GN=Dmel\CG8323 PE=2 SV=1	11	2	3	2	1	303	33.2	9.7	8.02	2	0	0.843
Q9W2K2	U6 snRNA-associated Sm-like protein LSm1 OS=Drosophila melanogaster OX=7227 GN=LSm1 PE=1 SV=1	18	3	3	3	1	137	15.7	5.43	3.15	3	0	0.843
A1Z992	1,4-alpha-glucan branching enzyme OS=Drosophila melanogaster OX=7227 GN=AGBE PE=1 SV=1	65	41	64	41	1	685	79.1	6.25	194.58	41	0	0.844
Q9VV72	Multiple inositol polyphosphate phosphatase 1 OS=Drosophila melanogaster OX=7227 GN=Mipp1 PE=1 SV=2	31	12	19	12	1	467	53.5	6.74	42.85	12	0	0.844
P19967	Cytochrome b5-related protein OS=Drosophila melanogaster OX=7227 GN=Cyt-b5-r PE=2 SV=2	25	8	14	8	1	436	50.3	8.12	35.06	8	0	0.844
Q7JWR4	GH19585p OS=Drosophila melanogaster OX=7227 GN=BcDNA:GH19585 PE=1 SV=1	17	2	4	2	1	132	14.3	8.5	10.2	2	0	0.844
Q7JXF7	Protein seele OS=Drosophila melanogaster OX=7227 GN=sel PE=1 SV=1	42	7	10	7	1	189	21.3	4.7	30.13	7	0	0.845
Q08012	Growth factor receptor-bound protein 2 OS=Drosophila melanogaster OX=7227 GN=drk PE=1 SV=1	31	6	9	6	1	211	24.4	5.36	20.6	6	0	0.845
Q9VZF1	GH07444p OS=Drosophila melanogaster OX=7227 GN=Dmel\CG1309 PE=1 SV=1	13	5	8	5	1	524	58.4	8.21	21.29	5	0	0.845
Q9VJI7	GEO08441p1 OS=Drosophila melanogaster OX=7227 GN=LSm7 PE=1 SV=1	7	1	2	1	1	110	12.2	6.7	4.48	1	0	0.845
Q9VT69	Phosphatidylinositol-4,5-bisphosphate 4-phosphatase OS=Drosophila melanogaster OX=7227 GN=Dmel\CG6707 PE=1 SV=1	28	6	10	6	1	266	28.6	8.16	32.13	6	0	0.846
Q9VHK7	GEO07179p1 OS=Drosophila melanogaster OX=7227 GN=anon-EST:Posey161 PE=1 SV=1	49	2	4	2	1	94	10.2	8.19	12.08	2	0	0.846
Q9VXE0	Probable small nuclear ribonucleoprotein G OS=Drosophila melanogaster OX=7227 GN=SNRPG PE=1 SV=1	20	2	2	2	1	76	8.5	8.79	3.97	2	0	0.846
Q9V6U9	Enoyl-[acyl-carrier-protein] reductase, mitochondrial OS=Drosophila melanogaster OX=7227 GN=CG16935 PE=3 SV=2	39	12	19	12	1	357	39.1	9.11	58.57	12	0	0.847
Q9VDT5	Carboxypeptidase OS=Drosophila melanogaster OX=7227 GN=anon-WO02059370.13 PE=1 SV=1	35	10	18	10	1	482	54.4	6.42	63.5	10	0	0.847
A0A0B4LFW5	Glycogenin, isoform E OS=Drosophila melanogaster OX=7227 GN=Gyg PE=1 SV=1	10	6	7	6	1	699	78	6.02	16.89	6	0	0.848
Q7K188	Protein quiver OS=Drosophila melanogaster OX=7227 GN=Dmel\CG6329 PE=2 SV=1	18	2	2	2	1	155	17.3	7.93	3.33	2	0	0.848
Q9VXR9	FI03680p OS=Drosophila melanogaster OX=7227 GN=Dmel\CG8128 PE=2 SV=1	28	11	14	11	1	330	38.1	8.92	36.38	11	0	0.849
Q9V3D9	Signal recognition particle 54 kDa protein OS=Drosophila melanogaster OX=7227 GN=Srp54k PE=1 SV=1	16	6	9	6	1	508	55.8	8.7	23.1	6	0	0.849
O61443	Mitogen-activated protein kinase p38b OS=Drosophila melanogaster OX=7227 GN=p38b PE=1 SV=1	19	5	8	5	1	365	42.1	6.48	16.81	5	0	0.849
Q9VDI5	Uncharacterized protein, isoform A OS=Drosophila melanogaster OX=7227 GN=Dmel\CG17271 PE=1 SV=2	14	3	3	1	1	281	32.5	6.37	8.76	3	0	0.849
Q7K4Q9	Hydroxymethylglutaryl-CoA synthase OS=Drosophila melanogaster OX=7227 GN=Hmgs PE=1 SV=1	30	11	14	11	1	465	51.1	6.32	42.14	11	0	0.85
Q9VRF7	GH09530p OS=Drosophila melanogaster OX=7227 GN=Mnr PE=1 SV=2	5	1	1	1	1	388	36.5	7.11	3.24	1	0	0.85
P48596	GTP cyclohydrolase 1 OS=Drosophila melanogaster OX=7227 GN=Pu PE=1 SV=3	5	2	3	2	1	324	35.5	6.62	4.54	2	0	0.85
Q9VS57	RE14391p OS=Drosophila melanogaster OX=7227 GN=Sec63 PE=1 SV=1	10	6	8	6	1	753	85.8	5.99	20.14	6	0	0.851
Q9VCR2	Uncharacterized protein, isoform A OS=Drosophila melanogaster OX=7227 GN=Dmel\CG6726 PE=1 SV=2	56	22	37	22	1	401	45	5.62	92.38	22	0	0.852
Q9VSS2	Signal recognition particle subunit SRP68 OS=Drosophila melanogaster OX=7227 GN=Srp68 PE=2 SV=1	23	12	20	12	1	604	69	8.47	51.87	12	0	0.852
Q24253	AP complex subunit beta OS=Drosophila melanogaster OX=7227 GN=AP-1-2beta PE=1 SV=1	13	12	19	12	1	921	101.1	5.11	39.75	12	0	0.852
Q95R98	Protein phosphatase methylesterase 1 OS=Drosophila melanogaster OX=7227 GN=Dmel\CG5068 PE=1 SV=1	8	3	3	3	1	409	45.3	6.25	4.76	3	0	0.852
Q9W4X8	EG:BACR7C10.4 protein OS=Drosophila melanogaster OX=7227 GN=Smyd3 PE=2 SV=2	3	1	1	1	1	468	53.1	8.07	2.41	1	0	0.852
M9PH10	Vesicle-fusing ATPase OS=Drosophila melanogaster OX=7227 GN=comt PE=1 SV=1	15	11	19	6	1	745	82.5	7.46	39.47	11	0	0.853
Q7PLB8	Fatty acid synthase 3 OS=Drosophila melanogaster OX=7227 GN=FASN3 PE=1 SV=3	27	55	90	55	1	2394	266.7	6.65	232.85	55	0	0.854
Q7JRN6	GH06388p OS=Drosophila melanogaster OX=7227 GN=gh18008 PE=2 SV=1	10	2	2	2	1	223	24.8	4.86	5.17	2	0	0.854
Q9VBT4	IP12282p OS=Drosophila melanogaster OX=7227 GN=CG13657 PE=2 SV=2	20	7	10	6	1	420	49.8	5.81	20.69	7	1	0.855
Q9VIF2	GM01519p OS=Drosophila melanogaster OX=7227 GN=Pld3 PE=1 SV=1	17	8	12	7	1	494	55.6	6.14	21.94	8	1	0.855
X2JER0	Uncharacterized protein, isoform B OS=Drosophila melanogaster OX=7227 GN=Dmel\CG2200 PE=3 SV=1	13	4	7	4	1	240	26.6	7.03	10.01	4	0	0.855
C7LAH9	Moesin/ezrin/radixin homolog 1 OS=Drosophila melanogaster OX=7227 GN=Moe PE=1 SV=1	34	28	41	28	1	646	75.8	6.16	101.48	28	0	0.856
Q9VYM2	RE14150p OS=Drosophila melanogaster OX=7227 GN=Dmel\CG2556 PE=1 SV=1	3	1	2	1	1	470	50.9	5.15	5.5	1	0	0.856
A1ZBM2	Tubulin-binding cofactor B OS=Drosophila melanogaster OX=7227 GN=Tbcb PE=1 SV=1	6	1	2	1	1	244	27	5.19	7.11	1	0	0.856
Q9VPX6	Adenylyl cyclase-associated protein OS=Drosophila melanogaster OX=7227 GN=capt PE=1 SV=2	32	24	39	24	1	783	84.4	5.19	119.78	24	0	0.857
Q9VDY8	MIP08680p OS=Drosophila melanogaster OX=7227 GN=vib PE=1 SV=1	35	10	18	10	1	272	31.3	6.06	41.74	10	0	0.857
P38040	Guanine nucleotide-binding protein subunit gamma-1 OS=Drosophila melanogaster OX=7227 GN=Ggamma1 PE=2 SV=1	77	5	7	5	1	70	8.1	6	18.79	5	0	0.857
Q7JV39	GH01142p OS=Drosophila melanogaster OX=7227 GN=Dmel\CG11400 PE=2 SV=1	11	2	3	2	1	198	21.9	8.62	1.99	2	0	0.857
M9PF57	Uncharacterized protein, isoform M OS=Drosophila melanogaster OX=7227 GN=CG8154 PE=1 SV=1	1	1	2	1	1	1385	154.5	7.05	4.08	1	0	0.857
Q9VCV4	Iron regulatory protein 1A OS=Drosophila melanogaster OX=7227 GN=Irp-1A PE=1 SV=1	27	19	32	9	1	902	98.7	5.78	84	19	0	0.858
P91926	AP-2 complex subunit alpha OS=Drosophila melanogaster OX=7227 GN=AP-2alpha PE=1 SV=1	19	15	22	15	1	940	105.6	7.18	47.28	15	0	0.858
Q8IRR0	Uncharacterized protein, isoform B OS=Drosophila melanogaster OX=7227 GN=Dmel\CG3566 PE=1 SV=3	62	7	12	7	1	117	12.9	8.66	35.45	7	0	0.858
Q7PLE6	Uncharacterized protein, isoform C OS=Drosophila melanogaster OX=7227 GN=Dmel\CG17691 PE=1 SV=3	10	2	3	2	1	364	40.2	7.42	12.42	2	0	0.858
P36951	Putative hydroxypyruvate isomerase OS=Drosophila melanogaster OX=7227 GN=Gip PE=2 SV=1	61	13	21	13	1	264	29.1	6.54	55.21	13	0	0.859
Q95TK5	LD44914p OS=Drosophila melanogaster OX=7227 GN=Dmel\CG1635 PE=1 SV=1	15	5	9	5	1	448	51.1	9.06	27.47	5	0	0.859
Q9VC48	Methionine aminopeptidase OS=Drosophila melanogaster OX=7227 GN=MAP1A PE=1 SV=1	19	6	8	6	1	374	41.7	6.93	13.5	6	0	0.859
Q9W0B3	GH19706p OS=Drosophila melanogaster OX=7227 GN=Vta1 PE=1 SV=1	12	4	5	4	1	316	34.4	4.73	11.04	4	0	0.859
Q24311	Cullin homolog 1 OS=Drosophila melanogaster OX=7227 GN=Cul1 PE=1 SV=2	5	3	3	3	1	774	89.5	7.9	4.66	3	0	0.859
A1ZB91	Dynein axonemal assembly factor 3 homolog OS=Drosophila melanogaster OX=7227 GN=Dnaaf3 PE=1 SV=1	1	1	1	1	1	540	62.4	5.67	2.05	1	0	0.859
M9NH07	Upheld, isoform N OS=Drosophila melanogaster OX=7227 GN=up PE=1 SV=1	51	34	71	6	1	394	47.2	4.96	203.36	34	24	0.86
Q9W259	FI23916p1 OS=Drosophila melanogaster OX=7227 GN=13506 PE=1 SV=2	13	6	11	6	1	503	57	5.33	24.02	6	0	0.86
Q9VRP4	Bifunctional phosphopantetheine adenylyltransferase - Dephospho-CoA kinase OS=Drosophila melanogaster OX=7227 GN=Ppat-Dpck PE=1 SV=2	10	5	7	5	1	518	57.6	7.2	17.54	5	0	0.86
Q9VTF9	Ubiquitin fusion degradation protein 1 homolog OS=Drosophila melanogaster OX=7227 GN=Ufd1 PE=2 SV=1	14	4	8	4	1	316	34.8	6.25	17.33	4	0	0.86
Q9VMR6	Acyl-CoA synthetase family member 2 OS=Drosophila melanogaster OX=7227 GN=Acsf2 PE=1 SV=1	23	11	15	11	1	593	65.2	7.69	39.88	11	0	0.861
Q9VL68	RH73277p OS=Drosophila melanogaster OX=7227 GN=Dmel\CG4598 PE=1 SV=2	31	9	17	9	1	281	31	9.23	49.49	9	0	0.861
Q9W3N1	RH59310p OS=Drosophila melanogaster OX=7227 GN=spidey PE=1 SV=1	31	8	14	8	1	321	35.1	9.47	36.38	8	0	0.861
Q960D4	SD06560p OS=Drosophila melanogaster OX=7227 GN=EG:22E5.5 PE=1 SV=1	12	6	9	6	1	593	65	6.21	23.37	6	0	0.861
Q9W179	Sterile20-like kinase, isoform B OS=Drosophila melanogaster OX=7227 GN=Slik PE=1 SV=2	1	2	2	2	1	1703	192	6.62	3.44	2	0	0.861
Q9V3Y4	LD43650p OS=Drosophila melanogaster OX=7227 GN=Mtch PE=1 SV=1	26	6	12	6	1	316	35	9.06	42	6	0	0.862
Q9VG97	Inactive glutathione S-transferase D3 OS=Drosophila melanogaster OX=7227 GN=GstD3 PE=2 SV=1	37	6	9	6	1	199	22.9	5.47	20.28	6	0	0.862
Q9VBS7	Uncharacterized protein, isoform B OS=Drosophila melanogaster OX=7227 GN=Dmel\CG10550 PE=1 SV=1	13	6	7	6	1	425	49.1	5.21	14.91	6	0	0.862
Q9VIX4	Acyl-coenzyme A oxidase OS=Drosophila melanogaster OX=7227 GN=Dmel\CG17544 PE=1 SV=2	7	4	6	4	1	693	77.2	7.03	16.25	4	0	0.862
Q9VGT3	GM04645p OS=Drosophila melanogaster OX=7227 GN=Ugt302C1 PE=1 SV=1	8	4	6	4	1	528	60.1	9.19	13.59	4	0	0.862
Q95SK3	CDK5RAP3-like protein OS=Drosophila melanogaster OX=7227 GN=CG30291 PE=2 SV=1	4	2	3	2	1	509	57.7	5.1	6.9	2	0	0.862
Q9VHN7	LP07963p OS=Drosophila melanogaster OX=7227 GN=anon-WO0118547.344 PE=1 SV=3	77	46	90	46	1	626	68	7.11	289.32	46	0	0.863
Q9VVS6	Ubiquitin-like-conjugating enzyme ATG3 OS=Drosophila melanogaster OX=7227 GN=Atg3 PE=1 SV=1	12	3	3	3	1	330	37	4.74	9.29	3	0	0.863
P41043	Glutathione S-transferase S1 OS=Drosophila melanogaster OX=7227 GN=GstS1 PE=1 SV=2	61	22	38	22	1	249	27.6	4.65	130.94	22	0	0.864
Q8T8R1	CCHC-type zinc finger nucleic acid binding protein OS=Drosophila melanogaster OX=7227 GN=CNBP PE=1 SV=1	64	10	17	10	1	165	17.6	8.65	35.96	10	0	0.864
Q9VA37	Protein dj-1beta OS=Drosophila melanogaster OX=7227 GN=dj-1beta PE=1 SV=3	48	8	12	8	1	187	19.2	5.63	37.19	8	0	0.864
O18335	Drab11 OS=Drosophila melanogaster OX=7227 GN=Rab11 PE=1 SV=1	43	9	15	9	1	214	24.2	5.73	39.27	9	0	0.864
E1JIJ5	Vacuolar proton pump subunit B OS=Drosophila melanogaster OX=7227 GN=Vha55 PE=1 SV=1	59	32	69	32	1	490	54.5	5.4	200.53	32	0	0.865
P26686	Serine-arginine protein 55 OS=Drosophila melanogaster OX=7227 GN=B52 PE=1 SV=4	26	11	16	11	1	376	42.8	11.37	34.99	11	0	0.865
Q8SY69	MICOS complex subunit MIC10 OS=Drosophila melanogaster OX=7227 GN=RH61753p PE=2 SV=1	39	3	5	3	1	72	8	8.51	12.96	3	0	0.865
Q7K0S5	GDI interacting protein 3, isoform B OS=Drosophila melanogaster OX=7227 GN=Gint3 PE=1 SV=1	5	2	2	2	1	441	50	7.11	4.44	2	0	0.865
Q7K4M9	LD31969p OS=Drosophila melanogaster OX=7227 GN=anon-EST:fe1H12 PE=1 SV=1	4	2	2	2	1	637	71.6	5.07	3.84	2	0	0.865
Q7K1W5	LD35843p OS=Drosophila melanogaster OX=7227 GN=Dmel\CG8187 PE=1 SV=1	2	1	1	1	1	376	41.6	7.66	0	1	0	0.865
Q24173	Geranylgeranyl transferase type-1 subunit beta OS=Drosophila melanogaster OX=7227 GN=betaggt-I PE=2 SV=1	6	2	2	2	1	395	44.1	5.77	3.89	2	0	0.866
A0A0B4K7Y4	Bb in a boxcar, isoform C OS=Drosophila melanogaster OX=7227 GN=bbc PE=1 SV=1	3	1	2	1	1	417	46.3	8.03	4.19	1	0	0.866
Q9VPH6	LP10922p OS=Drosophila melanogaster OX=7227 GN=Dmel\CG5618 PE=1 SV=1	4	2	3	2	1	510	57.4	6.71	9.15	2	0	0.867
Q0E8H7	FI19426p1 OS=Drosophila melanogaster OX=7227 GN=SP1173 PE=2 SV=1	3	2	2	2	1	741	82.3	6.14	1.68	2	0	0.867
A0A0S0WGR0	Uncharacterized protein, isoform C OS=Drosophila melanogaster OX=7227 GN=anon-WO0118547.268 PE=1 SV=1	10	2	3	2	1	255	28.6	9.67	9.46	2	0	0.868
A1Z9L9	Uncharacterized protein, isoform A OS=Drosophila melanogaster OX=7227 GN=Dmel\CG18327 PE=3 SV=1	4	1	1	1	1	304	33.1	9.52	2.05	1	0	0.868
Q8IQQ0	oxoglutarate dehydrogenase (succinyl-transferring) OS=Drosophila melanogaster OX=7227 GN=Ogdh PE=1 SV=1	65	63	114	2	1	1017	113.6	6.99	352.35	63	0	0.869
Q9VHR8	Dipeptidyl peptidase 3 OS=Drosophila melanogaster OX=7227 GN=DppIII PE=2 SV=2	45	35	57	35	1	786	89.1	6.43	145.79	35	0	0.869
Q8IR95	GEO09608p1 OS=Drosophila melanogaster OX=7227 GN=ssp7 PE=1 SV=1	59	4	7	4	1	88	9.6	7.84	16.9	4	0	0.869
Q9VD00	FI07666p OS=Drosophila melanogaster OX=7227 GN=Dmel\CG5377 PE=1 SV=1	12	3	4	3	1	278	31.7	8.27	8.69	3	0	0.869
Q8IPV3	Uncharacterized protein, isoform A OS=Drosophila melanogaster OX=7227 GN=Dmel\CG3164 PE=1 SV=1	13	8	15	8	1	699	78.4	8.79	33.99	8	0	0.87
Q7KUT2	Lon protease homolog, mitochondrial OS=Drosophila melanogaster OX=7227 GN=Lon PE=1 SV=1	6	5	6	5	1	1024	115	7.59	14.08	5	0	0.87
Q9VQM2	NADH dehydrogenase [ubiquinone] 1 subunit C2 OS=Drosophila melanogaster OX=7227 GN=ND-B14.5B PE=1 SV=1	49	6	8	6	1	116	12.9	8.72	34.22	6	0	0.871
Q7KSQ0	LD46175p OS=Drosophila melanogaster OX=7227 GN=sea PE=1 SV=1	57	27	47	27	1	317	34.1	9.42	117.18	27	0	0.872
A4V4I0	G protein beta-subunit 13F, isoform C OS=Drosophila melanogaster OX=7227 GN=Gbeta13F PE=1 SV=1	40	13	22	13	1	340	37.1	6.44	65.92	13	0	0.872
A0A0B4LHE7	V-type proton ATPase subunit G OS=Drosophila melanogaster OX=7227 GN=Vha13 PE=3 SV=1	44	9	16	9	1	117	13.6	9.58	42.56	9	0	0.872
Q9W0L6	GH22266p OS=Drosophila melanogaster OX=7227 GN=Dmel\CG13907 PE=1 SV=1	6	4	5	4	1	816	88	5.38	11.36	4	0	0.872
Q3YMU0	Protein disulfide-isomerase (Fragment) OS=Drosophila melanogaster OX=7227 GN=ERp60 PE=1 SV=1	65	37	63	37	1	489	55.3	5.87	197.34	37	0	0.873
O18332	FI01544p OS=Drosophila melanogaster OX=7227 GN=Rab1 PE=1 SV=1	55	13	23	11	1	205	22.7	5.47	69.72	13	2	0.873
Q9VYY2	Signal peptidase complex subunit 2 OS=Drosophila melanogaster OX=7227 GN=Spase25 PE=2 SV=1	49	9	15	9	1	199	22.2	8.78	38.6	9	0	0.873
E1JGX1	Seminal fluid protein 60F, isoform A OS=Drosophila melanogaster OX=7227 GN=Sfp60F PE=4 SV=1	22	2	3	2	1	82	8.9	8.54	11.06	2	0	0.873
O96692	small monomeric GTPase OS=Drosophila melanogaster OX=7227 GN=Rap2l PE=1 SV=1	12	2	3	2	1	182	20.4	5.39	9.35	2	0	0.873
O77430	GEO01111p1 OS=Drosophila melanogaster OX=7227 GN=SkpA PE=1 SV=1	9	2	2	2	1	162	18.6	4.65	4	2	0	0.873
Q9VGZ3	Iron regulatory protein 1B OS=Drosophila melanogaster OX=7227 GN=Irp-1B PE=1 SV=1	48	36	62	26	1	899	98.5	5.95	187.35	36	10	0.874
Q9VKR0	ER membrane protein complex subunit 3 OS=Drosophila melanogaster OX=7227 GN=EMC3 PE=1 SV=1	22	5	6	5	1	247	27.6	8.31	14.96	5	0	0.874
Q9VZI3	Unc-112-related protein OS=Drosophila melanogaster OX=7227 GN=Fit1 PE=1 SV=1	15	8	12	8	1	708	80.4	7.72	27.4	8	0	0.875
Q9VLM0	Lectin-29Ca OS=Drosophila melanogaster OX=7227 GN=lectin-29Ca PE=4 SV=1	40	8	13	8	1	236	28	8.47	29.02	8	0	0.875
A0A6H2EJK0	Amino acid transporter OS=Drosophila melanogaster OX=7227 GN=Eaat1 PE=1 SV=1	8	3	6	3	1	523	57.5	5.53	17.97	3	0	0.875
Q8T490	AT09807p OS=Drosophila melanogaster OX=7227 GN=Dmel\CG17110 PE=2 SV=1	9	3	3	3	1	402	45.2	6.24	7.29	3	0	0.875
Q9VQI6	LD25952p OS=Drosophila melanogaster OX=7227 GN=DmCG8814 PE=2 SV=1	8	3	4	3	1	324	36.3	6.29	9.15	3	0	0.875
Q9VLX9	Uncharacterized protein, isoform B OS=Drosophila melanogaster OX=7227 GN=Dmel\CG7203 PE=1 SV=2	22	2	4	2	1	129	12.4	8.76	14.94	2	0	0.875
Q9VF39	FI01459p OS=Drosophila melanogaster OX=7227 GN=Dmel\CG9590 PE=1 SV=1	7	3	3	3	1	460	50.6	4.69	6.49	3	0	0.875
Q9VTZ5	LD22449p OS=Drosophila melanogaster OX=7227 GN=Tsf2 PE=1 SV=1	24	15	22	15	1	819	92.3	6.46	51.77	15	0	0.876
Q9W330	Phosphotransferase OS=Drosophila melanogaster OX=7227 GN=Hex-A PE=1 SV=1	28	13	24	13	1	541	59.2	6	61.28	13	0	0.876
A0A0B4K6V8	Alpha-Esterase-5, isoform B OS=Drosophila melanogaster OX=7227 GN=alpha-Est5 PE=1 SV=1	22	10	17	10	1	543	61.4	6.19	40.61	10	0	0.876
Q9VG82	Probable cytochrome P450 9f2 OS=Drosophila melanogaster OX=7227 GN=Cyp9f2 PE=2 SV=1	33	12	16	5	1	516	60.2	7.81	39.12	12	7	0.876
Q9V3W1	Tetratricopeptide repeat protein 2 OS=Drosophila melanogaster OX=7227 GN=Tpr2 PE=1 SV=1	13	4	6	4	1	508	58	6.49	5.68	4	0	0.876
Q9W380	RH45008p OS=Drosophila melanogaster OX=7227 GN=Dmel\CG9034 PE=2 SV=1	21	3	4	3	1	77	8.4	8.47	6.95	3	0	0.876
Q9VDT1	Arc42 OS=Drosophila melanogaster OX=7227 GN=Arc42 PE=1 SV=1	28	12	21	12	1	405	43.6	7.88	51.97	12	0	0.877
Q9V9A7	Probable methylcrotonoyl-CoA carboxylase beta chain, mitochondrial OS=Drosophila melanogaster OX=7227 GN=Mccc2 PE=2 SV=1	19	8	12	8	1	578	62.6	7.49	29.56	8	0	0.877
Q7K2N0	Endoplasmic reticulum junction formation protein lunapark OS=Drosophila melanogaster OX=7227 GN=Lnpk PE=1 SV=1	10	4	5	4	1	387	43.6	9.13	10.71	4	0	0.877
Q9V9S8	Ferrochelatase, mitochondrial OS=Drosophila melanogaster OX=7227 GN=FeCh PE=2 SV=1	61	20	31	20	1	384	43.6	8.4	102.27	20	0	0.878
Q9VLP3	Guanine nucleotide exchange factor MSS4 homolog OS=Drosophila melanogaster OX=7227 GN=strat PE=1 SV=2	16	3	3	3	1	122	14	5.31	5.04	3	0	0.878
Q00174	Laminin subunit alpha OS=Drosophila melanogaster OX=7227 GN=LanA PE=1 SV=2	5	16	19	16	1	3712	410.9	5.22	38.74	16	0	0.879
Q9VGF7	Glutamate carrier 1, isoform A OS=Drosophila melanogaster OX=7227 GN=GC1 PE=1 SV=1	28	11	16	11	1	321	34.5	9.55	35.47	11	0	0.879
M9PH99	Glutamic acid decarboxylase 1, isoform D OS=Drosophila melanogaster OX=7227 GN=Gad1 PE=3 SV=1	5	3	5	3	1	510	57.8	6.54	7.96	3	0	0.879
Q9VLY1	HL02931p OS=Drosophila melanogaster OX=7227 GN=Dmel\CG7214 PE=2 SV=1	19	1	2	1	1	142	13.9	9	8.04	1	0	0.879
Q9VL70	HL08109p OS=Drosophila melanogaster OX=7227 GN=yip2 PE=1 SV=1	60	24	44	24	1	398	41.6	8.51	145.45	24	0	0.88
A0A0B4KHW3	Aralar1, isoform F OS=Drosophila melanogaster OX=7227 GN=aralar1 PE=1 SV=1	43	28	49	28	1	694	76.6	9.01	137.99	28	0	0.88
Q9VTZ6	Phosphomannomutase OS=Drosophila melanogaster OX=7227 GN=Pmm2 PE=1 SV=1	22	6	10	6	1	254	29.6	5.71	26.91	6	0	0.88
Q9VKX2	Malate dehydrogenase OS=Drosophila melanogaster OX=7227 GN=Mdh1 PE=1 SV=2	61	22	42	22	1	337	36	7.39	134.77	22	0	0.881
Q9VA42	Niemann-Pick type C-2g, isoform A OS=Drosophila melanogaster OX=7227 GN=Npc2g PE=1 SV=1	48	7	11	3	1	159	17.4	7.55	29.22	7	4	0.882
E1JGY6	Lethal (2) 01289, isoform F OS=Drosophila melanogaster OX=7227 GN=hlk PE=1 SV=1	4	5	7	4	1	1786	204.6	4.42	18.63	5	1	0.882
Q9VQT7	RH15675p OS=Drosophila melanogaster OX=7227 GN=Dmel\CG16713 PE=1 SV=1	51	3	5	3	1	82	9.1	6.98	10.17	3	0	0.882
Q9VCW6	GCS light chain OS=Drosophila melanogaster OX=7227 GN=Gclm PE=1 SV=1	29	11	18	11	1	285	31.5	5.74	49.26	11	0	0.883
Q9VQQ6	FI18122p1 OS=Drosophila melanogaster OX=7227 GN=Snx1 PE=1 SV=1	17	7	9	7	1	458	52.2	5.27	23.09	7	0	0.883
O77277	Torsin-like protein OS=Drosophila melanogaster OX=7227 GN=Torsin PE=2 SV=2	15	3	5	3	1	340	38.1	8.62	15.09	3	0	0.883
O16130	60S ribosomal protein L39 OS=Drosophila melanogaster OX=7227 GN=RpL39 PE=1 SV=2	16	1	1	1	1	51	6.3	12.56	2.26	1	0	0.883
Q9VG33	Sulfurtransferase OS=Drosophila melanogaster OX=7227 GN=Dmel\CG12279 PE=1 SV=2	77	6	10	6	1	110	12.1	5.21	27.03	6	0	0.884
A0A0B4KH03	Tetraspanin OS=Drosophila melanogaster OX=7227 GN=Tsp96F PE=1 SV=1	12	3	3	3	1	284	31.8	5.83	5.03	3	0	0.884
Q9VHK6	GEO04668p1 OS=Drosophila melanogaster OX=7227 GN=IscU PE=1 SV=1	20	2	2	2	1	154	16.7	9.39	6.39	2	0	0.884
Q7K010	Tetraspanin OS=Drosophila melanogaster OX=7227 GN=Tsp42Ef PE=2 SV=1	5	1	1	1	1	220	24.7	5.86	2.34	1	0	0.884
Q7KN94	Electron transfer flavoprotein subunit alpha OS=Drosophila melanogaster OX=7227 GN=wal PE=1 SV=1	41	15	29	15	1	330	34.2	8.32	101.59	15	0	0.885
Q9VB05	ALG-2 interacting protein X OS=Drosophila melanogaster OX=7227 GN=ALiX PE=1 SV=1	17	11	15	11	1	836	92.5	5.45	39.02	11	0	0.885
P35128	Ubiquitin-conjugating enzyme E2 N OS=Drosophila melanogaster OX=7227 GN=ben PE=1 SV=1	29	5	9	5	1	151	17.2	5.6	23.44	5	0	0.885
Q7K4Q5	Probable protein phosphatase CG10417 OS=Drosophila melanogaster OX=7227 GN=CG10417 PE=1 SV=1	7	4	5	3	1	662	72.3	4.58	8.55	4	0	0.885
Q9VCB9	FI08802p OS=Drosophila melanogaster OX=7227 GN=Dmel\CG5515 PE=1 SV=1	9	2	3	2	1	244	28.5	4.34	5.48	2	0	0.885
Q9W0M5	Protein DPCD OS=Drosophila melanogaster OX=7227 GN=Dmel\CG13901 PE=2 SV=1	14	3	4	3	1	222	25.5	7.91	2.01	3	0	0.885
A0A0B4KHD4	Organic cation transporter 2, isoform B OS=Drosophila melanogaster OX=7227 GN=Orct2 PE=4 SV=1	2	1	1	1	1	567	63.1	6.46	1.62	1	0	0.885
Q9VEC2	Proteasome assembly chaperone 2 OS=Drosophila melanogaster OX=7227 GN=Dmel\CG12321 PE=1 SV=1	30	6	8	6	1	247	27.8	6.23	31.99	6	0	0.886
A0A0B4LGZ8	GEO07517p1 OS=Drosophila melanogaster OX=7227 GN=Obp56d PE=1 SV=1	73	9	15	9	1	131	14.1	5.53	45.28	9	0	0.886
A1Z9M2	Receptor expression-enhancing protein OS=Drosophila melanogaster OX=7227 GN=ReepB PE=3 SV=1	26	6	10	6	1	178	20.3	7.8	22.28	6	0	0.886
Q24478	Centrosome-associated zinc finger protein CP190 OS=Drosophila melanogaster OX=7227 GN=Cp190 PE=1 SV=2	3	2	2	2	1	1096	121.6	4.67	5.41	2	0	0.886
Q9W461	LD23868p OS=Drosophila melanogaster OX=7227 GN=Dmel\CG16721 PE=1 SV=1	4	2	3	2	1	494	56	5.71	2.3	2	0	0.886
Q5BI50	Cullin 4, isoform A OS=Drosophila melanogaster OX=7227 GN=Cul4 PE=1 SV=1	2	1	2	1	1	821	94.3	8.66	5.52	1	0	0.886
A0A4P1SA55	alpha-glucosidase OS=Drosophila melanogaster OX=7227 GN=Mal-B2 PE=1 SV=1	35	14	20	14	1	583	67	5.3	50.66	14	0	0.887
Q9VSC5	GM09977p OS=Drosophila melanogaster OX=7227 GN=anon-WO0172774.138 PE=1 SV=1	37	11	17	11	1	331	36.7	6.1	45.46	11	0	0.887
Q9W258	Babos, isoform A OS=Drosophila melanogaster OX=7227 GN=babos PE=2 SV=2	19	3	5	3	1	196	20.5	4.7	10.72	3	0	0.887
Q8IMX4	FI04408p OS=Drosophila melanogaster OX=7227 GN=Rox8 PE=1 SV=1	4	2	4	2	1	470	50.2	7.81	10.28	2	0	0.887
A1Z784	acetyl-CoA carboxylase OS=Drosophila melanogaster OX=7227 GN=ACC PE=1 SV=1	39	78	124	78	1	2482	278.4	6.24	353.76	78	0	0.888
Q9VB69	Malic enzyme OS=Drosophila melanogaster OX=7227 GN=Men-b PE=1 SV=1	44	22	33	22	1	617	68.6	6.71	96	22	0	0.888
Q9W3Z3	Alanine--glyoxylate aminotransferase OS=Drosophila melanogaster OX=7227 GN=Agxt PE=1 SV=1	26	9	12	9	1	394	43.8	7.71	33.77	9	0	0.888
P40301	Proteasome subunit alpha type-2 OS=Drosophila melanogaster OX=7227 GN=Prosalpha2 PE=1 SV=1	31	4	7	4	1	234	25.9	6.68	24.68	4	0	0.888
Q9VFX5	RE43130p OS=Drosophila melanogaster OX=7227 GN=Dmel\CG8630 PE=2 SV=2	8	2	3	2	1	408	46.3	7.44	6.46	2	0	0.888
Q9VRD6	NTF2-related export protein OS=Drosophila melanogaster OX=7227 GN=Ntf-2 PE=1 SV=1	80	6	11	6	1	130	14.6	5.73	41.5	6	0	0.889
P32748	Dihydroorotate dehydrogenase (quinone), mitochondrial OS=Drosophila melanogaster OX=7227 GN=Dhod PE=2 SV=2	28	9	18	9	1	405	44.3	9.25	44.92	9	0	0.889
A8JNP2	arginine kinase OS=Drosophila melanogaster OX=7227 GN=Argk1 PE=1 SV=1	78	48	118	48	1	375	42.2	6.32	343.58	48	0	0.89
M9MSL3	Hsc70Cb, isoform G OS=Drosophila melanogaster OX=7227 GN=Hsp110 PE=1 SV=1	66	51	95	51	1	836	91.8	5.36	309.27	51	0	0.89
Q9VFQ9	Dipeptidase B, isoform A OS=Drosophila melanogaster OX=7227 GN=Dip-B PE=1 SV=2	54	21	38	21	1	508	55.5	6.76	114.22	21	0	0.89
Q9VUW2	Inositol-1-monophosphatase OS=Drosophila melanogaster OX=7227 GN=IMP PE=1 SV=1	10	2	4	2	1	284	30.9	5.49	10.15	2	0	0.89
Q9V4E0	Complex I-49kD OS=Drosophila melanogaster OX=7227 GN=ND-49 PE=1 SV=2	36	14	22	14	1	468	52.9	6.67	65.21	14	0	0.891
Q9VYT3	FI23714p1 OS=Drosophila melanogaster OX=7227 GN=Nrd1 PE=1 SV=2	12	10	15	10	1	1147	132.7	5.15	29.24	10	0	0.891
Q8SX57	LD44221p OS=Drosophila melanogaster OX=7227 GN=CG11005 PE=1 SV=1	32	7	10	6	1	257	26.9	7.09	24.79	7	0	0.891
Q9XZ58	COP9 signalosome complex subunit 5 OS=Drosophila melanogaster OX=7227 GN=CSN5 PE=1 SV=1	10	2	2	2	1	327	37.1	5.58	6.35	2	0	0.891
Q9VGE4	FI04457p OS=Drosophila melanogaster OX=7227 GN=GCC185 PE=1 SV=3	2	2	2	2	1	1135	130	6.04	2.06	2	0	0.891
X2JCI0	Fasciclin 2, isoform H OS=Drosophila melanogaster OX=7227 GN=Fas2 PE=1 SV=1	18	11	18	11	1	832	93	6.14	38.49	11	0	0.892
Q0E8X8	FI01416p OS=Drosophila melanogaster OX=7227 GN=BcDNA:RE33866 PE=1 SV=1	61	12	19	12	1	107	11.9	9	52.79	12	0	0.892
Q9VKW1	LD41958p OS=Drosophila melanogaster OX=7227 GN=Wdfy2 PE=1 SV=1	32	9	12	9	1	408	46.2	7.37	20.42	9	0	0.892
Q9VRM3	Sinuous OS=Drosophila melanogaster OX=7227 GN=sinu PE=1 SV=3	4	1	2	1	1	247	27.7	9.03	5.06	1	0	0.892
Q24400	Muscle LIM protein Mlp84B OS=Drosophila melanogaster OX=7227 GN=Mlp84B PE=1 SV=1	69	26	45	25	1	495	53.5	8.28	144.64	26	1	0.893
Q9VY04	Fezzik, isoform A OS=Drosophila melanogaster OX=7227 GN=fiz PE=3 SV=1	42	22	36	22	1	646	70.8	5.83	108.28	22	0	0.893
P91941	Adult cuticle protein 65Aa OS=Drosophila melanogaster OX=7227 GN=Acp65Aa PE=1 SV=2	56	4	37	4	1	105	11.3	4.54	86.18	4	0	0.893
Q95RI5	Failed axon connections OS=Drosophila melanogaster OX=7227 GN=fax PE=1 SV=1	17	6	9	6	1	418	47.1	5.25	28.06	6	0	0.893
Q9VY93	Probable methylthioribulose-1-phosphate dehydratase OS=Drosophila melanogaster OX=7227 GN=CG11134 PE=2 SV=1	29	5	6	5	1	227	26	6.61	19.17	5	0	0.893
Q9VM58	hydroxymethylglutaryl-CoA lyase OS=Drosophila melanogaster OX=7227 GN=Hmgcl PE=1 SV=2	24	6	8	6	1	323	34.2	8.4	18.05	6	0	0.893
Q9VQF7	Bacchus OS=Drosophila melanogaster OX=7227 GN=Bacc PE=2 SV=1	11	2	4	2	1	152	15.5	4.04	14.2	2	0	0.893
M9PDJ6	Cornichon, isoform C OS=Drosophila melanogaster OX=7227 GN=cni PE=2 SV=1	17	2	2	2	1	144	16.9	6.76	5.82	2	0	0.893
Q9VLB7	Rab GDP dissociation inhibitor OS=Drosophila melanogaster OX=7227 GN=Gdi PE=1 SV=1	61	29	48	29	1	443	49.9	5.72	155.53	29	0	0.894
Q9VAL7	Calnexin 99A, isoform A OS=Drosophila melanogaster OX=7227 GN=Cnx99A PE=1 SV=2	36	21	29	14	1	605	68	4.84	81.12	21	7	0.894
Q9VK60	GH25425p OS=Drosophila melanogaster OX=7227 GN=Dmel\CG6180 PE=1 SV=2	67	10	18	10	1	257	28.7	8.82	69.37	10	0	0.894
Q9W0C5	ATP binding cassette subfamily B member 7, isoform A OS=Drosophila melanogaster OX=7227 GN=ABCB7 PE=1 SV=2	18	10	15	10	1	743	80.4	9.44	32.67	10	0	0.894
Q9VMT2	GEO07854p1 OS=Drosophila melanogaster OX=7227 GN=TpnC25D PE=1 SV=2	19	4	6	4	1	149	16.8	4.18	10.97	4	0	0.894
Q9VVW3	Sideroflexin-2 OS=Drosophila melanogaster OX=7227 GN=Sfxn2 PE=2 SV=2	15	4	5	4	1	327	36.5	9.11	13.25	4	0	0.894
Q9W415	tRNA (guanine-N(7)-)-methyltransferase non-catalytic subunit wuho OS=Drosophila melanogaster OX=7227 GN=wuho PE=2 SV=1	6	2	3	2	1	424	46.5	5.34	9.05	2	0	0.894
Q9VK12	GH20621p OS=Drosophila melanogaster OX=7227 GN=Jhbp13 PE=1 SV=1	38	10	16	10	1	250	28.5	8.09	34.69	10	0	0.895
Q9V3V9	Endonuclease G inhibitor, isoform A OS=Drosophila melanogaster OX=7227 GN=EndoGI PE=1 SV=1	30	8	12	8	1	359	40.6	4.6	26.79	8	0	0.895
M9PC43	Glycerol-3-phosphate dehydrogenase [NAD(+)] OS=Drosophila melanogaster OX=7227 GN=Gpdh1 PE=1 SV=1	83	29	68	1	1	353	38.6	6.61	233.62	29	28	0.896
Q7KRU8	Ferritin OS=Drosophila melanogaster OX=7227 GN=Fer1HCH PE=1 SV=1	66	12	22	12	1	205	23.1	5.87	70.25	12	0	0.896
Q9VK25	ethanolamine-phosphate cytidylyltransferase OS=Drosophila melanogaster OX=7227 GN=Pect PE=1 SV=2	31	9	11	9	1	393	44.1	6.92	35.67	9	0	0.897
Q9V428	Icarus, isoform A OS=Drosophila melanogaster OX=7227 GN=ics PE=1 SV=2	24	6	7	6	1	283	31.8	7.55	15.14	6	0	0.897
D1Z365	RT04067p OS=Drosophila melanogaster OX=7227 GN=Sfp35C PE=2 SV=1	47	4	6	4	1	81	9.1	8.34	15.23	4	0	0.897
Q9VN77	Geranylgeranyl transferase type-2 subunit alpha OS=Drosophila melanogaster OX=7227 GN=RabGGTa PE=1 SV=1	8	3	3	3	1	515	59.8	6.62	2.25	3	0	0.897
Q9VHX4	LD24679p OS=Drosophila melanogaster OX=7227 GN=Dmel\CG2767 PE=1 SV=1	53	18	30	18	1	329	36.8	5.99	84.66	18	0	0.898
Q9VN13	Sideroflexin-1-3 OS=Drosophila melanogaster OX=7227 GN=Sfxn1-3 PE=2 SV=1	37	12	18	12	1	321	35.7	9.41	48.15	12	0	0.898
Q9U5L1	Signal recognition particle receptor subunit alpha homolog OS=Drosophila melanogaster OX=7227 GN=SrpRalpha PE=1 SV=2	11	6	7	6	1	614	67.8	6.83	10.47	6	0	0.898
Q9VDT4	Uncharacterized protein, isoform A OS=Drosophila melanogaster OX=7227 GN=BcDNA:AT09463 PE=3 SV=1	10	2	3	2	1	181	19.7	8.91	7.06	2	0	0.898
Q9W127	GH17932p OS=Drosophila melanogaster OX=7227 GN=Dmel\CG3663 PE=1 SV=1	43	9	14	9	1	208	23.3	7.69	37.66	9	0	0.899
X2JAI2	Arp2/3 complex 34 kDa subunit OS=Drosophila melanogaster OX=7227 GN=Arpc2 PE=3 SV=1	14	4	5	4	1	301	35.1	7.91	5.53	4	0	0.899
Q8IGJ0	Protein EFR3 homolog cmp44E OS=Drosophila melanogaster OX=7227 GN=stmA PE=2 SV=3	2	1	1	1	1	834	93.9	6.77	2.91	1	0	0.899
P20432	Glutathione S-transferase D1 OS=Drosophila melanogaster OX=7227 GN=GstD1 PE=1 SV=1	56	21	36	17	1	209	23.9	7.23	106.36	21	3	0.9
P82890	Low molecular weight phosphotyrosine protein phosphatase 1 OS=Drosophila melanogaster OX=7227 GN=primo-1 PE=1 SV=1	59	6	7	6	1	155	17.5	7.27	24.44	6	0	0.9
O15971	LD39986p OS=Drosophila melanogaster OX=7227 GN=Rab10 PE=1 SV=1	27	6	10	4	1	204	23.3	8.05	26.79	6	0	0.9
Q9VQD8	Actin-related protein 2/3 complex subunit 5 OS=Drosophila melanogaster OX=7227 GN=Arpc5 PE=1 SV=1	10	1	2	1	1	151	16.7	5.19	9.12	1	0	0.9
Q9VN50	Eukaryotic translation initiation factor 3 subunit F-1 OS=Drosophila melanogaster OX=7227 GN=eIF3f1 PE=2 SV=1	4	1	2	1	1	280	31.1	6.52	4.54	1	0	0.9
Q960E4	SD04973p OS=Drosophila melanogaster OX=7227 GN=anon-WO0118547.91 PE=1 SV=1	1	1	1	1	1	607	68	10.77	2.22	1	0	0.9
Q9V9S0	FI04419p OS=Drosophila melanogaster OX=7227 GN=Lamp1 PE=1 SV=3	11	3	4	3	1	318	34.8	6.11	10.7	3	0	0.901
A0A0B4KHL4	Gilgamesh, isoform L OS=Drosophila melanogaster OX=7227 GN=gish PE=1 SV=1	3	2	2	2	1	537	60.1	9.22	1.87	2	0	0.901
P00334	Alcohol dehydrogenase OS=Drosophila melanogaster OX=7227 GN=Adh PE=1 SV=2	87	23	95	23	1	256	27.7	7.96	297.44	23	0	0.902
A1Z9N0	Dynamin-like 120 kDa protein, mitochondrial OS=Drosophila melanogaster OX=7227 GN=Opa1 PE=1 SV=1	16	13	15	13	1	972	111.7	8.65	33.69	13	0	0.902
Q7JR58	Enoyl-CoA hydratase, short chain 1, isoform A OS=Drosophila melanogaster OX=7227 GN=Echs1 PE=1 SV=1	72	24	45	24	1	295	31.6	8.63	139.99	24	0	0.903
Q7KK90	GH14654p OS=Drosophila melanogaster OX=7227 GN=GstE1 PE=1 SV=1	20	6	8	6	1	224	24.9	5.91	20	6	0	0.903
A0A126GUP6	Melanization protease 1 OS=Drosophila melanogaster OX=7227 GN=MP1 PE=1 SV=1	9	2	2	2	1	400	44.9	6.76	4.69	2	0	0.903
Q9V3W9	UV excision repair protein RAD23 OS=Drosophila melanogaster OX=7227 GN=Rad23 PE=1 SV=1	37	9	15	9	1	414	45.8	4.67	37.33	9	0	0.904
Q9W224	Novel spermatogenesis regulator, isoform A OS=Drosophila melanogaster OX=7227 GN=nsr PE=4 SV=2	3	1	1	1	1	340	39.6	8.4	2.39	1	0	0.904
A0A0B4KHF0	Ferritin OS=Drosophila melanogaster OX=7227 GN=Fer2LCH PE=1 SV=1	75	22	37	22	1	236	26.2	6.52	133.77	22	0	0.905
Q9VBS3	GH11066p OS=Drosophila melanogaster OX=7227 GN=Dmel\CG10560 PE=2 SV=2	23	7	8	7	1	414	48.1	6.15	19	7	0	0.906
M9NEW1	Myosin light chain cytoplasmic, isoform B OS=Drosophila melanogaster OX=7227 GN=Mlc-c PE=4 SV=1	40	6	12	6	1	153	17.5	4.78	30.98	6	0	0.906
Q9XY35	Cytochrome b-c1 complex subunit 9 OS=Drosophila melanogaster OX=7227 GN=ox PE=3 SV=1	31	1	1	1	1	55	6.3	9.64	3.6	1	0	0.906
Q9W374	Dihydropyrimidine dehydrogenase [NADP(+)] OS=Drosophila melanogaster OX=7227 GN=su(r) PE=1 SV=2	28	23	33	23	1	1031	111.2	6.8	74.01	23	0	0.908
O46037	Vinculin OS=Drosophila melanogaster OX=7227 GN=Vinc PE=1 SV=1	25	23	32	23	1	961	106.2	6.7	81.42	23	0	0.909
A0A0C4FEI8	Granny smith, isoform F OS=Drosophila melanogaster OX=7227 GN=grsm PE=1 SV=1	22	10	14	10	1	655	71.1	8.4	41.92	10	0	0.909
Q9VXH7	FI17510p1 OS=Drosophila melanogaster OX=7227 GN=Dmel\CG9917 PE=1 SV=1	13	4	7	4	1	301	33.8	5.29	20.47	4	0	0.909
P54351	Vesicle-fusing ATPase 2 OS=Drosophila melanogaster OX=7227 GN=Nsf2 PE=2 SV=2	23	15	25	10	1	752	83.4	6.74	55.38	15	5	0.91
X2JAU0	Integrin beta OS=Drosophila melanogaster OX=7227 GN=mys PE=3 SV=1	13	9	15	9	1	846	92.6	5.97	29.55	9	0	0.91
X2JEU5	Mitochondrial import inner membrane translocase subunit OS=Drosophila melanogaster OX=7227 GN=Tim9a PE=2 SV=1	64	5	8	5	1	95	11.1	6.09	25.12	5	0	0.91
Q9VWD5	LD35087p OS=Drosophila melanogaster OX=7227 GN=anon-18DEc PE=1 SV=1	3	1	1	1	1	480	55	4.87	2.75	1	0	0.91
A0A0B4LFZ4	vesicle-fusing ATPase OS=Drosophila melanogaster OX=7227 GN=TER94 PE=1 SV=1	58	51	85	51	1	825	91.9	5.38	227.11	51	0	0.911
Q9VIU7	Dolichol-phosphate mannosyltransferase subunit 1 OS=Drosophila melanogaster OX=7227 GN=Dpm1 PE=3 SV=1	15	3	4	3	1	241	27	8.79	11.95	3	0	0.911
Q9V9T5	GM14617p OS=Drosophila melanogaster OX=7227 GN=Mccc1 PE=1 SV=2	12	7	10	7	1	698	76.5	6.2	25.98	7	0	0.912
A0A0B4KHN1	Cheerio, isoform O OS=Drosophila melanogaster OX=7227 GN=cher PE=1 SV=2	24	53	81	53	1	2577	278.6	6.14	192.63	53	0	0.913
P23226	205 kDa microtubule-associated protein OS=Drosophila melanogaster OX=7227 GN=Map205 PE=1 SV=2	6	5	7	5	1	1185	126.6	4.86	18.46	5	0	0.913
Q7JW48	RE12410p OS=Drosophila melanogaster OX=7227 GN=Dmel\CG10911 PE=2 SV=1	10	2	3	2	1	359	37.6	4.2	10.6	2	0	0.913
O18405	Surfeit locus protein 4 homolog OS=Drosophila melanogaster OX=7227 GN=Surf4 PE=2 SV=1	10	3	5	3	1	270	30.5	8.97	10.6	3	0	0.913
Q9V3W0	RutC family protein UK114 OS=Drosophila melanogaster OX=7227 GN=UK114 PE=2 SV=1	78	13	25	13	1	138	14.9	7.81	87.03	13	0	0.914
A1ZAU4	RH39096p OS=Drosophila melanogaster OX=7227 GN=BEST:GH19547 PE=1 SV=1	51	19	34	19	1	420	44	6.43	120.81	19	0	0.915
Q9VH07	RuvB-like helicase 1 OS=Drosophila melanogaster OX=7227 GN=pont PE=1 SV=1	29	10	17	10	1	456	50.2	7.34	56.13	10	0	0.915
Q9VSP9	Acyl-CoA binding protein 5 OS=Drosophila melanogaster OX=7227 GN=Acbp5 PE=1 SV=1	79	7	11	7	1	82	9.3	5.15	30.04	7	0	0.915
A0A140SRF8	Uncharacterized protein, isoform C OS=Drosophila melanogaster OX=7227 GN=Dmel\CG11857 PE=1 SV=1	17	4	7	4	1	265	29.7	8.94	20.82	4	0	0.915
O18399	EG:152A3.5 protein (Fbgn0003116;pn protein) OS=Drosophila melanogaster OX=7227 GN=pn PE=1 SV=1	5	2	2	2	1	405	45.2	6.37	2.64	2	0	0.915
Q9W4A0	GH11193p OS=Drosophila melanogaster OX=7227 GN=Rab18 PE=1 SV=1	5	1	1	1	1	197	22.1	5.36	2.22	1	0	0.915
M9MRM4	Sac1 phosphatase, isoform B OS=Drosophila melanogaster OX=7227 GN=Sac1 PE=4 SV=1	1	1	1	1	1	592	67.7	8.34	1.93	1	0	0.915
Q9VLU6	Succinate dehydrogenase assembly factor 4, mitochondrial OS=Drosophila melanogaster OX=7227 GN=Sirup PE=3 SV=2	5	1	2	1	1	118	13.3	9.82	0	1	0	0.915
M9PB21	Fatty acid synthase 2, isoform B OS=Drosophila melanogaster OX=7227 GN=FASN2 PE=1 SV=1	28	60	96	57	1	2410	265.8	7.09	228.09	60	0	0.916
Q9W2J5	Uncharacterized protein, isoform A OS=Drosophila melanogaster OX=7227 GN=Dmel\CG44245 PE=1 SV=3	62	24	36	24	1	436	49.2	6.24	85.63	24	0	0.916
Q9VUB8	Endosulfine, isoform A OS=Drosophila melanogaster OX=7227 GN=endos PE=1 SV=1	32	3	6	3	1	119	12.9	8.63	14.72	3	0	0.916
Q9VIK0	Alpha-methylacyl-CoA racemase, isoform A OS=Drosophila melanogaster OX=7227 GN=Amacr PE=2 SV=1	7	2	2	2	1	373	41.6	6.55	5.1	2	0	0.916
Q0E9E2	Pyruvate carboxylase OS=Drosophila melanogaster OX=7227 GN=PCB PE=1 SV=1	61	71	130	71	1	1197	132.6	6.64	410.07	71	0	0.917
P06604	Tubulin alpha-2 chain OS=Drosophila melanogaster OX=7227 GN=alphaTub85E PE=1 SV=1	43	24	51	2	1	449	49.9	5.2	144.98	24	0	0.917
Q7K485	Cathepsin D OS=Drosophila melanogaster OX=7227 GN=cathD PE=1 SV=1	37	15	26	15	1	392	42.4	6.32	86.88	15	0	0.918
Q9W3X5	fumarate hydratase OS=Drosophila melanogaster OX=7227 GN=Fum2 PE=2 SV=2	10	4	9	1	1	503	54.5	8.79	28.2	4	0	0.918
Q8STG9	DSec61alpha OS=Drosophila melanogaster OX=7227 GN=Sec61alpha PE=1 SV=1	12	5	6	5	1	476	52.2	8.24	18.16	5	0	0.918
Q9W3D8	AT17652p OS=Drosophila melanogaster OX=7227 GN=Dmel\CG12111 PE=2 SV=1	27	3	5	3	1	188	21.8	5.59	11.06	3	0	0.918
X2JAX3	E2 ubiquitin-conjugating enzyme OS=Drosophila melanogaster OX=7227 GN=Ubc4 PE=1 SV=1	19	3	3	3	1	199	22.5	5.47	3.63	3	0	0.918
M9PD18	H(+)-transporting two-sector ATPase OS=Drosophila melanogaster OX=7227 GN=Vha68-1 PE=1 SV=1	47	22	53	9	1	614	68.3	5.29	159.36	22	0	0.919
Q9VW59	LD16419p OS=Drosophila melanogaster OX=7227 GN=RhoGDI PE=1 SV=1	41	8	12	8	1	201	23.2	5.64	31.34	8	0	0.919
Q23983	Alpha-soluble NSF attachment protein OS=Drosophila melanogaster OX=7227 GN=alphaSnap PE=1 SV=1	54	11	17	11	1	292	33	5.45	55.49	11	0	0.92
M9PD88	Antioxidant 1 copper chaperone, isoform B OS=Drosophila melanogaster OX=7227 GN=Atox1 PE=1 SV=1	56	5	8	5	1	89	10	8.44	23.76	5	0	0.92
E1JJF4	Neuropathy target esterase sws OS=Drosophila melanogaster OX=7227 GN=sws PE=1 SV=1	1	1	1	1	1	1425	160.6	7.85	2.06	1	0	0.92
E1JHE4	Fatty acid transport protein 1, isoform F OS=Drosophila melanogaster OX=7227 GN=Fatp1 PE=1 SV=3	26	13	21	13	1	746	84.4	9.29	57.47	13	0	0.921
Q7KSC4	Mitochondrial pyruvate carrier 1 OS=Drosophila melanogaster OX=7227 GN=Mpc1 PE=3 SV=1	12	2	3	2	1	107	12.3	9.92	7.14	2	0	0.921
Q8SX37	CDP-diacylglycerol--inositol 3-phosphatidyltransferase OS=Drosophila melanogaster OX=7227 GN=Pis PE=1 SV=1	9	2	4	2	1	224	25.5	8	11.47	2	0	0.921
A5XCL5	UTP--glucose-1-phosphate uridylyltransferase (Fragment) OS=Drosophila melanogaster OX=7227 GN=UGP PE=1 SV=1	73	45	85	45	1	511	57.8	7.4	251.24	45	0	0.922
Q8IQZ7	FI19014p1 OS=Drosophila melanogaster OX=7227 GN=Fim PE=1 SV=1	39	22	38	22	1	641	72	5.55	109.19	22	0	0.922
Q23979	Unconventional myosin IC OS=Drosophila melanogaster OX=7227 GN=Myo61F PE=1 SV=3	24	20	28	20	1	1035	118.9	9.04	75.14	20	0	0.922
P83094	Stromal interaction molecule homolog OS=Drosophila melanogaster OX=7227 GN=Stim PE=1 SV=1	10	4	6	4	1	570	64.8	6.43	18.78	4	0	0.922
Q9V9U3	LD45254p OS=Drosophila melanogaster OX=7227 GN=anon-WO0118547.398 PE=1 SV=1	9	3	3	3	1	489	51.6	4.56	5.99	3	0	0.923
P06603	Tubulin alpha-1 chain OS=Drosophila melanogaster OX=7227 GN=alphaTub84B PE=1 SV=1	56	33	80	11	1	450	49.9	5.14	247.55	33	23	0.924
Q9I7S8	Bifunctional phosphoribosylaminoimidazole carboxylase/phosphoribosylaminoimidazole succinocarboxamide synthetase OS=Drosophila melanogaster OX=7227 GN=Paics PE=1 SV=2	48	27	47	27	1	429	47.3	8.07	138.72	27	0	0.924
Q9VI66	GH28833p OS=Drosophila melanogaster OX=7227 GN=CG2640 PE=2 SV=2	20	4	5	4	1	251	28.8	6.55	7.83	4	0	0.924
M9NFS2	Uncharacterized protein, isoform B OS=Drosophila melanogaster OX=7227 GN=Dmel\CG43147 PE=4 SV=1	41	1	2	1	1	44	5	10.13	5	1	0	0.924
P50882	60S ribosomal protein L9 OS=Drosophila melanogaster OX=7227 GN=RpL9 PE=1 SV=2	67	14	22	14	1	190	21.4	9.69	56.2	14	0	0.925
Q9VAW3	glutamine--fructose-6-phosphate transaminase (isomerizing) OS=Drosophila melanogaster OX=7227 GN=Gfat2 PE=1 SV=1	14	9	10	7	1	683	76.5	6.62	21.78	9	2	0.925
Q9VS85	FI19443p1 OS=Drosophila melanogaster OX=7227 GN=lqf PE=1 SV=3	8	4	6	4	1	831	88.7	5.44	13.64	4	0	0.925
Q7K1M4	SD04017p OS=Drosophila melanogaster OX=7227 GN=Dmel\CG1902 PE=1 SV=1	36	8	14	8	1	312	35.8	6.2	39.62	8	0	0.926
Q9VKZ7	Nicalin OS=Drosophila melanogaster OX=7227 GN=Q9VKZ7_DROME PE=1 SV=2	5	3	5	3	1	561	63.1	6.93	12.58	3	0	0.926
Q9W1H8	GH13256p OS=Drosophila melanogaster OX=7227 GN=Mtpbeta PE=1 SV=1	44	20	34	20	1	469	50.6	9.14	96.02	20	0	0.928
A1ZB79	Uncharacterized protein, isoform M OS=Drosophila melanogaster OX=7227 GN=Dmel\CG5174 PE=1 SV=2	38	11	16	1	1	202	21.9	5.11	45.06	11	0	0.928
Q9VV41	Probable tRNA N6-adenosine threonylcarbamoyltransferase OS=Drosophila melanogaster OX=7227 GN=Tcs3 PE=2 SV=1	14	4	5	4	1	347	38.5	7.03	10.45	4	0	0.928
X2J9Z1	Silver, isoform N OS=Drosophila melanogaster OX=7227 GN=svr PE=1 SV=1	1	2	3	2	1	1439	162.6	6.35	5.08	2	0	0.928
Q9VGJ8	RE03989p OS=Drosophila melanogaster OX=7227 GN=Dmel\CG6830 PE=1 SV=1	2	2	4	1	1	891	101.8	6.05	0	2	0	0.928
P33438	Glutactin OS=Drosophila melanogaster OX=7227 GN=Glt PE=1 SV=2	15	11	14	11	1	1026	118.7	4.77	29.28	11	0	0.929
Q9VG79	Dipeptidase C, isoform A OS=Drosophila melanogaster OX=7227 GN=Dip-C PE=1 SV=2	11	4	4	4	1	491	54.6	5.57	10.81	4	0	0.929
Q7JZE1	Peroxin 11 OS=Drosophila melanogaster OX=7227 GN=Pex11ab PE=1 SV=1	7	1	2	1	1	241	27.1	9.66	5.46	1	0	0.929
A0A0B4KG06	Tropomyosin 1, isoform S OS=Drosophila melanogaster OX=7227 GN=Tm1 PE=1 SV=1	76	35	59	2	1	285	32.6	4.74	206.25	35	2	0.93
A8JR58	Hadley, isoform B OS=Drosophila melanogaster OX=7227 GN=hdly PE=4 SV=1	2	1	1	1	1	445	49.9	8.47	2.96	1	0	0.93
Q7KLG8	Septin OS=Drosophila melanogaster OX=7227 GN=Septin5 PE=1 SV=1	2	1	2	1	1	422	48.4	7.56	4.8	1	0	0.93
P17210	Kinesin heavy chain OS=Drosophila melanogaster OX=7227 GN=Khc PE=1 SV=2	34	28	43	28	1	975	110.3	5.77	111.33	28	0	0.931
Q9V595	Uroporphyrinogen decarboxylase OS=Drosophila melanogaster OX=7227 GN=Urod PE=3 SV=1	40	10	17	10	1	356	40	6.54	55.78	10	0	0.931
Q03017	NF-kappa-B inhibitor cactus OS=Drosophila melanogaster OX=7227 GN=cact PE=1 SV=2	7	2	4	2	1	500	53.8	4.84	9.2	2	0	0.931
Q9V3E9	FI17138p1 OS=Drosophila melanogaster OX=7227 GN=spag PE=1 SV=1	8	3	4	3	1	534	59.6	8.34	6.64	3	0	0.931
Q9VZL1	Mitochondrial import receptor subunit TOM22 homolog OS=Drosophila melanogaster OX=7227 GN=mge PE=1 SV=1	8	1	2	1	1	148	16.1	4.6	6.92	1	0	0.931
Q9VUY4	isoleucine--tRNA ligase OS=Drosophila melanogaster OX=7227 GN=IleRS-m PE=1 SV=2	1	1	1	1	1	941	107.5	7.34	1.76	1	0	0.931
Q9V3G3	Peptidyl-prolyl cis-trans isomerase E OS=Drosophila melanogaster OX=7227 GN=cyp33 PE=1 SV=1	2	1	2	1	1	300	33.3	6.05	0	1	0	0.931
Q5U124	alpha-glucosidase OS=Drosophila melanogaster OX=7227 GN=Mal-A5 PE=1 SV=1	9	5	7	5	1	630	72.3	5.81	16.42	5	0	0.932
Q5U0V7	phosphoinositide 5-phosphatase OS=Drosophila melanogaster OX=7227 GN=Synj PE=1 SV=1	4	4	5	4	1	1218	134.5	6.99	10.9	4	0	0.932
Q9VP51	LD40450p OS=Drosophila melanogaster OX=7227 GN=Dmel\CG11309 PE=1 SV=1	10	3	4	3	1	358	41	7.75	9.4	3	0	0.932
C4NYP8	Hsc70-interacting protein 1 OS=Drosophila melanogaster OX=7227 GN=HIP PE=1 SV=2	24	10	21	10	1	377	41	5.35	68.58	10	0	0.933
M9PHL7	Flotillin 2, isoform J OS=Drosophila melanogaster OX=7227 GN=Flo2 PE=1 SV=1	30	10	14	10	1	448	49.5	5.97	36.26	10	0	0.933
Q8IP97	Peroxin-19 OS=Drosophila melanogaster OX=7227 GN=Pex19 PE=1 SV=2	15	4	4	4	1	292	31.3	4.32	9.93	4	0	0.933
A0A0B4LGB7	Calcium-transporting ATPase OS=Drosophila melanogaster OX=7227 GN=SERCA PE=1 SV=1	51	74	163	74	1	999	109.3	5.45	461.13	74	0	0.934
Q9VG86	Fatty acyl-CoA reductase OS=Drosophila melanogaster OX=7227 GN=anon-WO0140519.58 PE=1 SV=3	34	15	27	15	1	501	57	8.41	67.42	15	0	0.934
Q9VD26	Zinc finger protein-like 1 homolog OS=Drosophila melanogaster OX=7227 GN=CG5382 PE=1 SV=1	17	4	6	4	1	299	33.5	8.53	16.32	4	0	0.934
Q7K4T8	LD23856p OS=Drosophila melanogaster OX=7227 GN=FBgn 33734 PE=1 SV=1	5	2	2	2	1	458	52.4	8.06	5.59	2	0	0.934
Q9VDD7	Solute carrier family 35 member B1 homolog OS=Drosophila melanogaster OX=7227 GN=meigo PE=2 SV=1	2	1	2	1	1	338	37.4	9.22	3.81	1	0	0.934
Q9VKB0	threonine--tRNA ligase OS=Drosophila melanogaster OX=7227 GN=ThrRS PE=1 SV=2	40	22	32	22	1	747	85.9	7.78	90.18	22	0	0.935
Q9V5C6	Proteasome subunit alpha type-3 OS=Drosophila melanogaster OX=7227 GN=Prosalpha7 PE=1 SV=1	51	13	23	13	1	253	27.7	5.69	59.81	13	0	0.935
Q9W5X1	LP13770p OS=Drosophila melanogaster OX=7227 GN=aspr PE=2 SV=1	29	8	14	8	1	441	46.8	7.24	29.04	8	0	0.935
Q9VNE2	Protein krasavietz OS=Drosophila melanogaster OX=7227 GN=kra PE=1 SV=1	16	6	11	6	1	422	49.2	5.74	26.27	6	0	0.935
Q8MRN4	GH12664p OS=Drosophila melanogaster OX=7227 GN=Ppi1 PE=2 SV=1	1	1	1	1	1	998	113	8.54	1.78	1	0	0.935
Q8SWX4	Aminopeptidase OS=Drosophila melanogaster OX=7227 GN=CG5839 PE=1 SV=1	14	12	19	12	1	961	108.3	4.98	57.34	12	0	0.936
Q9VJ39	Leukotriene A(4) hydrolase OS=Drosophila melanogaster OX=7227 GN=pepCG10602 PE=1 SV=4	38	18	29	17	1	684	76.8	6.55	67.67	18	1	0.937
P42281	Acyl-CoA-binding protein homolog OS=Drosophila melanogaster OX=7227 GN=Acbp2 PE=2 SV=1	81	9	16	9	1	86	9.6	8.34	50.7	9	0	0.937
A1Z934	SD19268p OS=Drosophila melanogaster OX=7227 GN=Dmel\CG8778 PE=1 SV=1	40	12	20	12	1	299	31.9	8.22	52.04	12	0	0.937
Q9VSY4	Alpha-tubulin N-acetyltransferase 1 OS=Drosophila melanogaster OX=7227 GN=Atat PE=2 SV=2	8	3	4	3	1	461	50.5	6.3	8.69	3	0	0.937
A0A0B4KI10	26S proteasome non-ATPase regulatory subunit 1 OS=Drosophila melanogaster OX=7227 GN=Rpn2 PE=3 SV=1	28	23	35	23	1	1029	114.1	5.19	108.12	23	0	0.938
Q9VJG0	Xaa-Pro aminopeptidase ApepP OS=Drosophila melanogaster OX=7227 GN=ApepP PE=1 SV=1	29	13	17	13	1	613	68.5	5.95	50.33	13	0	0.938
Q9W332	Cubilin homolog OS=Drosophila melanogaster OX=7227 GN=Cubn PE=2 SV=3	0	1	1	1	1	3750	417.9	5.6	0	1	0	0.938
X2J8Y6	Accessory gland protein 36DE, isoform B OS=Drosophila melanogaster OX=7227 GN=Acp36DE PE=4 SV=1	52	49	84	49	1	912	101.9	8.98	261.76	49	0	0.939
A0A0B4K7Z5	Regulatory particle non-ATPase 6, isoform C OS=Drosophila melanogaster OX=7227 GN=Rpn6 PE=1 SV=1	37	16	24	16	1	422	47.2	5.88	66.18	16	0	0.94
Q9VWA1	Clathrin light chain OS=Drosophila melanogaster OX=7227 GN=Clc PE=1 SV=1	22	6	10	6	1	219	23.8	4.78	23.5	6	0	0.94
M9ND95	Myosin heavy chain, isoform U OS=Drosophila melanogaster OX=7227 GN=Mhc PE=1 SV=1	70	193	341	3	1	1949	222.8	6.25	1099.9	193	0	0.941
Q24560	Tubulin beta-1 chain OS=Drosophila melanogaster OX=7227 GN=betaTub56D PE=1 SV=2	72	34	107	9	1	447	50.1	4.86	342.16	34	29	0.941
Q6NL44	GH28815p OS=Drosophila melanogaster OX=7227 GN=Dmel\CG33722 PE=1 SV=1	12	4	6	4	1	478	53.6	7.05	16.39	4	0	0.941
O61444	MAP kinase kinase 4, isoform A OS=Drosophila melanogaster OX=7227 GN=Mkk4 PE=1 SV=1	6	2	3	2	1	424	47.5	7.43	7.3	2	0	0.941
Q86BY9	Protein rigor mortis OS=Drosophila melanogaster OX=7227 GN=rig PE=1 SV=1	2	2	3	2	1	1235	137.7	6.77	7.22	2	0	0.941
P02574	Actin, larval muscle OS=Drosophila melanogaster OX=7227 GN=Act79B PE=1 SV=2	78	41	114	10	1	376	41.8	5.48	359.3	41	1	0.942
A0A0B4KHJ9	Tropomyosin 2, isoform E OS=Drosophila melanogaster OX=7227 GN=Tm2 PE=1 SV=1	87	46	90	2	1	284	32.8	4.79	293.3	46	0	0.942
Q8IRH1	FI19310p1 OS=Drosophila melanogaster OX=7227 GN=Psa PE=1 SV=1	30	29	43	29	1	1075	122.7	6.34	107.48	29	0	0.942
Q9VB96	Uncharacterized protein, isoform A OS=Drosophila melanogaster OX=7227 GN=Dmel\CG31075 PE=1 SV=2	33	13	22	13	1	485	52.6	6.67	59.61	13	0	0.942
A4V2B8	Casein kinase IIalpha, isoform C OS=Drosophila melanogaster OX=7227 GN=CkIIalpha PE=1 SV=1	36	9	13	9	1	336	39.9	7.24	42.21	9	0	0.942
Q9VZ34	RH72958p OS=Drosophila melanogaster OX=7227 GN=Dmel\CG2076 PE=1 SV=1	11	2	3	2	1	341	35.8	9.96	4.89	2	0	0.942
A1Z909	LD11307p OS=Drosophila melanogaster OX=7227 GN=Dmel\CG8545 PE=1 SV=1	3	2	2	2	1	891	99.8	5.5	2.15	2	0	0.942
Q9VKW5	Prolyl endopeptidase OS=Drosophila melanogaster OX=7227 GN=Dmel\CG5355 PE=1 SV=2	42	32	48	32	1	756	86.3	6.19	129.45	32	0	0.943
Q7K110	Dolichyl-diphosphooligosaccharide--protein glycosyltransferase subunit 2 OS=Drosophila melanogaster OX=7227 GN=OstDelta PE=1 SV=1	29	14	18	14	1	634	69.2	9.17	58.42	14	0	0.943
Q9V470	Succinate--CoA ligase [GDP-forming] subunit beta, mitochondrial OS=Drosophila melanogaster OX=7227 GN=ScsbetaG PE=1 SV=1	20	10	15	10	1	416	45	6.01	37.27	10	0	0.943
P53777	Muscle LIM protein 1 OS=Drosophila melanogaster OX=7227 GN=Mlp60A PE=2 SV=1	67	7	14	6	1	92	10	8.24	47.51	7	0	0.943
M9PI37	Sodium chloride cotransporter 69, isoform E OS=Drosophila melanogaster OX=7227 GN=Ncc69 PE=1 SV=1	4	5	7	5	1	1207	133.4	7.69	10.52	5	0	0.943
P41964	Drosomycin OS=Drosophila melanogaster OX=7227 GN=Drs PE=1 SV=1	46	4	8	4	1	70	7.7	6.93	18.85	4	0	0.943
Q9W274	Alkaline phosphatase OS=Drosophila melanogaster OX=7227 GN=Alp2 PE=2 SV=1	8	3	6	3	1	538	58.2	6.18	11.97	3	0	0.943
Q7JWF1	Electron transfer flavoprotein-ubiquinone oxidoreductase OS=Drosophila melanogaster OX=7227 GN=Etf-QO PE=1 SV=1	42	22	36	22	1	604	65.9	6.64	98.04	22	0	0.944
Q9V3H2	26S proteasome non-ATPase regulatory subunit 14 OS=Drosophila melanogaster OX=7227 GN=Rpn11 PE=1 SV=1	23	7	13	7	1	308	34.4	6.13	31.15	7	0	0.944
Q9VLR2	Cytidine deaminase OS=Drosophila melanogaster OX=7227 GN=Dmel\CG8353 PE=2 SV=1	22	2	3	2	1	170	18.6	6.54	6.66	2	0	0.944
Q9VYG3	LD41462p OS=Drosophila melanogaster OX=7227 GN=Dmel\CG4332 PE=1 SV=1	3	1	1	1	1	562	64.3	9.13	2.2	1	0	0.944
Q94920	Voltage-dependent anion-selective channel OS=Drosophila melanogaster OX=7227 GN=porin PE=1 SV=3	71	30	83	30	1	282	30.5	6.96	243.32	30	0	0.945
M9PEW1	palmitoyl-protein hydrolase OS=Drosophila melanogaster OX=7227 GN=Apt1 PE=1 SV=1	50	8	14	8	1	232	25	6.52	42.55	8	0	0.945
Q7K3P6	GH21490p OS=Drosophila melanogaster OX=7227 GN=Dmel\CG6484 PE=1 SV=1	8	4	7	4	1	465	50.2	5.24	20.15	4	0	0.945
Q9W077	Cuticular protein 62Bc, isoform A OS=Drosophila melanogaster OX=7227 GN=Cpr62Bc PE=1 SV=1	16	2	3	2	1	180	18.7	6.92	9.26	2	0	0.945
Q9VBV4	LP07620p OS=Drosophila melanogaster OX=7227 GN=Jhbp7 PE=2 SV=2	4	1	2	1	1	250	28	8.32	1.82	1	0	0.945
A1Z6N5	FI13301p OS=Drosophila melanogaster OX=7227 GN=Dmel\CG3270 PE=1 SV=1	27	10	12	10	1	440	47.5	6.62	26.74	10	0	0.946
Q9VDW7	Succinate--CoA ligase [ADP/GDP-forming] subunit alpha, mitochondrial OS=Drosophila melanogaster OX=7227 GN=Scsalpha2 PE=2 SV=1	7	3	5	1	1	342	35.8	9.36	14.4	3	0	0.946
M9PGI4	Cyp4d14, isoform B OS=Drosophila melanogaster OX=7227 GN=Cyp4d14 PE=3 SV=1	6	3	4	2	1	510	57.7	7.96	5.61	3	1	0.946
Q868Z9	Papilin OS=Drosophila melanogaster OX=7227 GN=Ppn PE=1 SV=2	9	20	31	20	1	2898	312.8	4.58	54.32	20	0	0.947
E1JH26	Superoxide dismutase [Cu-Zn] OS=Drosophila melanogaster OX=7227 GN=Ccs PE=1 SV=1	35	6	7	6	1	264	27.9	5.67	16.11	6	0	0.947
B7Z0D3	Large proline-rich protein BAG6 OS=Drosophila melanogaster OX=7227 GN=clone 2.45 PE=1 SV=1	4	3	4	3	1	1346	143.5	5.95	15.2	3	0	0.947
Q9W404	GH10714p OS=Drosophila melanogaster OX=7227 GN=Dmel\CG3842 PE=2 SV=1	7	3	4	3	1	406	44.9	9.31	7.95	3	0	0.947
Q7KMM4	BcDNA.GH04962 OS=Drosophila melanogaster OX=7227 GN=GCS2alpha PE=1 SV=1	33	25	34	25	1	924	105.7	6.51	82.91	25	0	0.948
Q9VNA5	Proteasome subunit beta type-4 OS=Drosophila melanogaster OX=7227 GN=Prosbeta7 PE=2 SV=1	41	9	16	9	1	268	30	6.58	52.14	9	0	0.948
Q86PD3	RE56416p OS=Drosophila melanogaster OX=7227 GN=CG30022;CG30023 PE=1 SV=1	28	7	11	7	1	279	31.4	6.93	26.14	7	0	0.948
P54385	Glutamate dehydrogenase, mitochondrial OS=Drosophila melanogaster OX=7227 GN=Gdh PE=1 SV=2	64	41	69	9	1	562	62.5	8.27	218.21	41	30	0.949
Q9VZW7	Carnitine palmitoyltransferase 2 OS=Drosophila melanogaster OX=7227 GN=CPT2 PE=1 SV=1	28	15	22	15	1	667	75.1	8.35	47.74	15	0	0.949
Q9VA53	GH23275p OS=Drosophila melanogaster OX=7227 GN=Dmel\CG2246 PE=1 SV=2	5	2	4	2	1	406	44.8	8.21	6.34	2	0	0.949
Q9VQ52	GH27779p OS=Drosophila melanogaster OX=7227 GN=CG15359 PE=1 SV=2	1	1	1	1	1	966	106.6	5.25	2.03	1	0	0.95
Q9VHF5	LD42595p OS=Drosophila melanogaster OX=7227 GN=pasi2 PE=2 SV=1	4	1	1	1	1	258	29.4	9.61	3.02	1	0	0.951
Q95SI7	GH23390p OS=Drosophila melanogaster OX=7227 GN=Dmel\CG6028 PE=1 SV=1	73	15	23	15	1	293	32.3	6.57	68.75	15	0	0.952
Q9VSL4	Glutathione S transferase O2, isoform B OS=Drosophila melanogaster OX=7227 GN=GstO2 PE=1 SV=2	31	10	19	10	1	250	28.7	7.05	48.76	10	0	0.952
Q9V3A8	Ergic53, isoform A OS=Drosophila melanogaster OX=7227 GN=ergic53 PE=1 SV=1	24	9	14	9	1	512	57.5	6.07	38.16	9	0	0.952
Q9VQI7	Peroxiredoxin 6005 OS=Drosophila melanogaster OX=7227 GN=Prx6a PE=1 SV=1	48	8	13	8	1	222	24.8	5.36	31.92	8	0	0.952
Q7KLW9	Pre-mRNA-processing factor 19 OS=Drosophila melanogaster OX=7227 GN=Prp19 PE=1 SV=1	10	3	3	3	1	505	55.2	6.9	9.99	3	0	0.952
Q9VEQ1	ER membrane protein complex subunit 2 OS=Drosophila melanogaster OX=7227 GN=EMC2A PE=2 SV=1	10	2	3	2	1	282	32.7	7.05	8.14	2	0	0.953
Q9VAN0	Probable phosphoserine aminotransferase OS=Drosophila melanogaster OX=7227 GN=CG11899 PE=2 SV=1	40	11	19	11	1	364	39.5	8.41	48.76	11	0	0.954
Q9W373	SET and MYND domain containing, arthropod-specific, member 9, isoform A OS=Drosophila melanogaster OX=7227 GN=SmydA-9 PE=4 SV=1	27	12	18	12	1	500	56	8.05	42.11	12	0	0.954
Q9VL16	RE45833p OS=Drosophila melanogaster OX=7227 GN=Dmel\CG5676 PE=2 SV=1	24	5	7	5	1	156	17.3	9.2	16.84	5	0	0.954
Q9VR44	GH05102p OS=Drosophila melanogaster OX=7227 GN=CT10168 PE=1 SV=1	2	1	1	1	1	493	53.9	8.66	2.63	1	0	0.954
A1Z7X7	Glutathione S transferase T2 OS=Drosophila melanogaster OX=7227 GN=GstT2 PE=1 SV=2	17	3	3	3	1	228	26.6	8.88	7.31	3	0	0.955
Q9V998	Ubiquitin-like protein 5 OS=Drosophila melanogaster OX=7227 GN=ubl PE=3 SV=1	12	1	2	1	1	73	8.6	8.43	4.57	1	0	0.955
Q03427	Lamin-C OS=Drosophila melanogaster OX=7227 GN=LamC PE=1 SV=2	49	27	40	27	1	621	69.8	6.84	111.64	27	0	0.956
Q6IGA5	GEO11767p1 OS=Drosophila melanogaster OX=7227 GN=Sfp53D PE=2 SV=1	16	2	2	2	1	159	17.7	4.64	5.89	2	0	0.956
Q5U191	Pummelig, isoform A OS=Drosophila melanogaster OX=7227 GN=puml PE=1 SV=1	14	5	10	5	1	454	50.3	7.56	27.29	5	0	0.957
P02283	Histone H2B OS=Drosophila melanogaster OX=7227 GN=His2B PE=1 SV=2	45	8	11	8	1	123	13.7	10.35	20.84	8	0	0.957
B7YZL3	Uncharacterized protein, isoform T OS=Drosophila melanogaster OX=7227 GN=10737 PE=1 SV=1	8	5	6	5	1	955	103.8	7.59	13.88	5	0	0.957
Q9VDL1	Esterase CG5412 OS=Drosophila melanogaster OX=7227 GN=CG5412 PE=2 SV=1	8	2	2	2	1	279	30.6	5.29	5.4	2	0	0.957
Q7JUP3	Caspar, isoform A OS=Drosophila melanogaster OX=7227 GN=casp PE=1 SV=1	3	2	2	2	1	695	78.4	4.89	4.63	2	0	0.957
Q9W459	Fatty acyl-CoA reductase OS=Drosophila melanogaster OX=7227 GN=Dmel\CG4020 PE=3 SV=1	7	2	3	2	1	494	56.2	8.46	6.52	2	0	0.957
Q9VKT1	GH11711p OS=Drosophila melanogaster OX=7227 GN=CG17093 PE=1 SV=2	29	23	38	11	1	1073	119.1	4.78	100.94	23	12	0.958
Q9W3H4	LD36273p OS=Drosophila melanogaster OX=7227 GN=sni PE=1 SV=1	24	5	8	5	1	247	26.5	8.65	21.58	5	0	0.958
Q8IP45	Cullin 3, isoform F OS=Drosophila melanogaster OX=7227 GN=Cul3 PE=1 SV=2	2	2	2	2	1	934	106.8	9.09	4.21	2	0	0.958
P18929	NADH-ubiquinone oxidoreductase chain 1 OS=Drosophila melanogaster OX=7227 GN=mt:ND1 PE=3 SV=3	3	1	1	1	1	312	35.9	8.06	1.76	1	0	0.958
P54399	Protein disulfide-isomerase OS=Drosophila melanogaster OX=7227 GN=Pdi PE=2 SV=1	75	42	88	42	1	496	55.7	4.82	276.16	42	0	0.959
Q9VDK7	Signal recognition particle subunit SRP72 OS=Drosophila melanogaster OX=7227 GN=Srp72 PE=1 SV=1	21	11	13	11	1	650	72.8	9.06	29.74	11	0	0.959
Q9VC05	Oxysterol-binding protein OS=Drosophila melanogaster OX=7227 GN=Osbp PE=1 SV=1	15	10	17	10	1	784	89.3	5.81	39.43	10	0	0.959
E1JIH3	Uncoordinated 115a, isoform B OS=Drosophila melanogaster OX=7227 GN=Unc-115a PE=4 SV=1	6	5	7	5	1	844	93.9	8.75	15.21	5	0	0.959
Q7K3H0	LD28067p OS=Drosophila melanogaster OX=7227 GN=Pi3K68D PE=2 SV=1	1	1	1	1	1	1876	210.3	6.68	3.14	1	0	0.959
Q0KHZ6	Electron transfer flavoprotein subunit beta OS=Drosophila melanogaster OX=7227 GN=Etfb PE=1 SV=1	89	26	47	26	1	253	27.2	8.05	134.19	26	0	0.96
Q9VNE9	60S ribosomal protein L13a OS=Drosophila melanogaster OX=7227 GN=RpL13A PE=1 SV=1	49	15	28	15	1	205	23.6	11.03	65.26	15	0	0.96
Q8I725	Uncharacterized protein OS=Drosophila melanogaster OX=7227 GN=Dmel\CG1236 PE=1 SV=2	25	8	10	8	1	347	38.4	8.27	28.94	8	0	0.96
Q9V558	Cytochrome P450 4p1 OS=Drosophila melanogaster OX=7227 GN=Cyp4p1 PE=2 SV=1	17	7	9	7	1	513	59.4	7.23	17	7	0	0.96
Q9VCF8	LD23561p OS=Drosophila melanogaster OX=7227 GN=Dmel\CG5854 PE=1 SV=1	8	2	3	2	1	371	41.8	5.62	9.58	2	0	0.96
Q9W4Z2	60S ribosomal protein L23 OS=Drosophila melanogaster OX=7227 GN=mRpL14 PE=2 SV=1	29	4	4	4	1	161	17.7	10.35	0	4	0	0.96
Q9VGQ3	SCP-containing protein A OS=Drosophila melanogaster OX=7227 GN=scpr-A PE=4 SV=2	56	13	26	13	1	264	29.5	6.29	82.11	13	0	0.961
P00408	Cytochrome c oxidase subunit 2 OS=Drosophila melanogaster OX=7227 GN=mt:CoII PE=3 SV=1	26	6	8	6	1	228	26.2	5.1	29.51	6	0	0.961
O44226	Elongin B OS=Drosophila melanogaster OX=7227 GN=EloB PE=1 SV=1	38	4	6	4	1	118	13.3	4.5	15.44	4	0	0.962
Q9VYL5	GH19726p OS=Drosophila melanogaster OX=7227 GN=Dmel\CG1824 PE=1 SV=1	3	2	3	2	1	761	83.5	7.81	4.07	2	0	0.962
Q9VXC8	LP05929p OS=Drosophila melanogaster OX=7227 GN=sphe PE=1 SV=2	35	5	6	5	1	249	26.3	5.72	11.4	5	0	0.963
A1Z6X6	lactoylglutathione lyase OS=Drosophila melanogaster OX=7227 GN=Glo1 PE=1 SV=1	19	3	5	3	1	176	20	6.55	15.06	3	0	0.963
Q94915	Rhythmically expressed gene 2 protein OS=Drosophila melanogaster OX=7227 GN=Reg-2 PE=2 SV=1	32	7	10	7	1	260	30.1	7.78	22.35	7	0	0.964
Q9VL01	FI06461p OS=Drosophila melanogaster OX=7227 GN=c-SPH35 PE=1 SV=1	13	5	6	5	1	406	44.8	5.52	14.25	5	0	0.964
M9NDZ8	Uncharacterized protein OS=Drosophila melanogaster OX=7227 GN=Dmel\CG43074 PE=4 SV=1	22	4	6	4	1	182	20.9	5.03	12.8	4	0	0.964
P48555	Ras-related protein Ral-a OS=Drosophila melanogaster OX=7227 GN=Rala PE=1 SV=2	24	4	6	1	1	201	22.9	7.66	14.78	4	0	0.964
P29845	Heat shock 70 kDa protein cognate 5 OS=Drosophila melanogaster OX=7227 GN=Hsc70-5 PE=1 SV=2	54	41	79	40	1	686	74	6.35	228.38	41	0	0.965
Q8IQH0	FI12817p OS=Drosophila melanogaster OX=7227 GN=Nrx-IV PE=1 SV=2	7	9	10	9	1	1284	145	6.51	17.98	9	0	0.965
Q9VB64	Uncharacterized protein, isoform A OS=Drosophila melanogaster OX=7227 GN=CG31063 PE=1 SV=3	8	1	2	1	1	212	23.6	5	8.98	1	0	0.965
Q8IRD3	Glutathione peroxidase OS=Drosophila melanogaster OX=7227 GN=Gtpx PE=1 SV=1	61	19	33	19	1	238	26.2	8.76	95.82	19	0	0.966
Q27268	ATP-dependent RNA helicase WM6 OS=Drosophila melanogaster OX=7227 GN=Hel25E PE=1 SV=1	35	13	23	13	1	424	48.6	5.66	58.48	13	0	0.967
M9PEF6	Nicotinate phosphoribosyltransferase OS=Drosophila melanogaster OX=7227 GN=Naprt PE=3 SV=1	13	8	14	8	1	662	73.3	7.24	38.4	8	0	0.967
Q24276	Hsp90 co-chaperone Cdc37 OS=Drosophila melanogaster OX=7227 GN=Cdc37 PE=1 SV=1	25	9	14	9	1	389	45.1	5.06	37.29	9	0	0.967
Q9VSY0	Cuticular protein 67B OS=Drosophila melanogaster OX=7227 GN=Cpr67B PE=1 SV=1	44	7	10	7	1	260	29.8	5.11	24.26	7	0	0.967
Q9V397	enoyl-CoA hydratase OS=Drosophila melanogaster OX=7227 GN=Mtpalpha PE=1 SV=1	49	41	68	41	1	783	84	9.17	208.66	41	0	0.968
Q76NQ0	Dolichyl-diphosphooligosaccharide--protein glycosyltransferase subunit 1 OS=Drosophila melanogaster OX=7227 GN=CG5364 PE=1 SV=1	52	17	29	17	1	458	51.7	8.05	82.16	17	0	0.968
Q9VYD5	Branched-chain-amino-acid aminotransferase OS=Drosophila melanogaster OX=7227 GN=Bcat PE=1 SV=2	30	10	13	10	1	443	49.5	7.09	31.78	10	0	0.968
B7Z0G3	Uncharacterized protein, isoform B OS=Drosophila melanogaster OX=7227 GN=TIM14 PE=4 SV=1	11	1	2	1	1	128	14	9.96	4.79	1	0	0.968
Q9VA97	Pyridoxal phosphate homeostasis protein OS=Drosophila melanogaster OX=7227 GN=Dmel\CG1983 PE=1 SV=2	21	5	7	5	1	254	28.3	7.28	18.33	5	0	0.969
Q9VWD9	LD38919p OS=Drosophila melanogaster OX=7227 GN=Ubqn PE=1 SV=1	25	10	14	10	1	547	58.8	5.11	36.63	10	0	0.97
E4NKJ3	GH04081p OS=Drosophila melanogaster OX=7227 GN=wupA PE=1 SV=1	56	22	34	5	1	260	29.1	9.7	81.55	22	17	0.971
Q9VF20	ATP-binding cassette sub-family B member 6 OS=Drosophila melanogaster OX=7227 GN=Hmt-1 PE=1 SV=1	9	6	9	6	1	866	97.8	8.37	27.7	6	0	0.971
P14199	Protein ref(2)P OS=Drosophila melanogaster OX=7227 GN=ref(2)P PE=1 SV=2	12	6	9	6	1	599	65.3	4.98	14.04	6	0	0.971
Q7K130	Dynactin subunit 4 OS=Drosophila melanogaster OX=7227 GN=DCTN4-p62 PE=1 SV=1	9	3	3	3	1	514	57.9	8.22	1.91	3	0	0.971
X2JEN8	Cytochrome c oxidase assembly factor 7, isoform C OS=Drosophila melanogaster OX=7227 GN=Coa7 PE=3 SV=1	13	3	4	3	1	266	29.6	7.77	10.22	3	0	0.972
Q9VSN2	HL08110p OS=Drosophila melanogaster OX=7227 GN=Zasp66 PE=1 SV=1	46	10	15	3	1	239	27.1	9.17	31.43	10	0	0.973
Q9VTU4	Eukaryotic translation initiation factor 3 subunit L OS=Drosophila melanogaster OX=7227 GN=eIF3l PE=2 SV=1	12	6	7	6	1	539	63.2	5.96	15.16	6	0	0.973
Q9V3N6	Transmembrane 9 superfamily member OS=Drosophila melanogaster OX=7227 GN=TM9SF4 PE=1 SV=1	8	4	6	4	1	630	72.5	8.73	16.16	4	0	0.973
Q7KNS3	Lissencephaly-1 homolog OS=Drosophila melanogaster OX=7227 GN=Lis-1 PE=1 SV=2	10	4	6	4	1	411	46.4	7.56	11.79	4	0	0.973
A4V1N8	FI03688p OS=Drosophila melanogaster OX=7227 GN=Prm PE=1 SV=1	38	31	45	31	1	879	102.3	5.58	127.17	31	0	0.974
Q86B59	AP-1 complex subunit gamma OS=Drosophila melanogaster OX=7227 GN=AP-1gamma PE=1 SV=2	8	7	10	7	1	969	105.1	5.73	24.81	7	0	0.974
Q7K5M6	GH04176p OS=Drosophila melanogaster OX=7227 GN=Sip1 PE=1 SV=1	16	4	7	4	1	296	30.7	9.33	25.57	4	0	0.974
Q9VF03	Brahma associated protein 155 kDa OS=Drosophila melanogaster OX=7227 GN=mor PE=1 SV=3	3	3	4	3	1	1209	131.3	5.73	8.93	3	0	0.974
P29310	14-3-3 protein zeta OS=Drosophila melanogaster OX=7227 GN=14-3-3zeta PE=1 SV=1	51	16	38	14	1	248	28.2	4.88	108.96	16	0	0.975
Q09332	UDP-glucose:glycoprotein glucosyltransferase OS=Drosophila melanogaster OX=7227 GN=Uggt PE=1 SV=2	8	12	14	12	1	1548	174.2	6.15	29.1	12	0	0.975
Q8INL3	Peptide deformylase OS=Drosophila melanogaster OX=7227 GN=Dmel\CG31373 PE=3 SV=1	57	10	15	10	1	196	22.5	5.62	37.81	10	0	0.975
Q0KI39	FI16806p1 OS=Drosophila melanogaster OX=7227 GN=Dm_3R:88623 PE=1 SV=1	20	4	6	2	1	270	30.8	6.37	17.87	4	2	0.975
E1JGK5	Mapmodulin, isoform D OS=Drosophila melanogaster OX=7227 GN=Mapmodulin PE=1 SV=1	16	5	7	5	1	363	40.7	4.26	20.31	5	0	0.975
Q9V455	Importin subunit alpha OS=Drosophila melanogaster OX=7227 GN=Kap-alpha3 PE=1 SV=1	15	7	9	7	1	514	57	5.26	14.46	7	0	0.975
B4ZJ99	Seminal fluid protein 51E OS=Drosophila melanogaster OX=7227 GN=Sfp51E PE=2 SV=1	8	1	1	1	1	139	15.7	9.36	2.79	1	0	0.975
A0A0B4K6W9	Hephaestus, isoform Y OS=Drosophila melanogaster OX=7227 GN=heph PE=1 SV=1	1	1	1	1	1	898	95.7	8.97	2.66	1	0	0.975
Q9VVA4	glutamate synthase (NADH) OS=Drosophila melanogaster OX=7227 GN=GS PE=1 SV=2	31	54	76	54	1	2114	231.9	6.42	204.73	54	0	0.976
A0A0B4K5Z8	Protein transport protein SEC23 OS=Drosophila melanogaster OX=7227 GN=Sec23 PE=1 SV=1	38	20	31	20	1	781	87.5	6.79	76.42	20	0	0.976
Q9VXK0	Protein NipSnap OS=Drosophila melanogaster OX=7227 GN=Nipsnap PE=2 SV=2	54	12	16	12	1	273	31.9	9.17	57.04	12	0	0.976
Q9VTY2	Uncharacterized protein, isoform A OS=Drosophila melanogaster OX=7227 GN=anon-WO0172774.89 PE=1 SV=1	43	13	22	12	1	317	35.8	6.11	46.01	13	1	0.976
Q9VRD4	Uncharacterized protein, isoform A OS=Drosophila melanogaster OX=7227 GN=Dmel\CG1532 PE=1 SV=1	47	11	18	11	1	288	31.6	5.39	52.92	11	0	0.976
Q9W1X8	Probable GDP-L-fucose synthase OS=Drosophila melanogaster OX=7227 GN=Gmer PE=1 SV=1	7	2	2	2	1	321	36.1	6.32	4.73	2	0	0.976
F3YDF1	ATP-dependent zinc metalloprotease YME1L OS=Drosophila melanogaster OX=7227 GN=YME1L PE=2 SV=1	3	2	3	2	1	740	81	8.57	7.97	2	0	0.976
A0A0B4LHX1	riboflavin kinase OS=Drosophila melanogaster OX=7227 GN=Rfk PE=2 SV=1	39	4	5	4	1	153	17	6.32	9.14	4	0	0.976
Q95T12	Calcium channel flower OS=Drosophila melanogaster OX=7227 GN=fwe PE=1 SV=1	9	1	2	1	1	194	20.6	6.51	5.43	1	0	0.976
Q7K1I4	Tetraspanin OS=Drosophila melanogaster OX=7227 GN=Tsp42Ea PE=1 SV=1	7	2	2	2	1	226	25.9	8.13	6.34	2	0	0.977
Q7KVF6	IP20706p OS=Drosophila melanogaster OX=7227 GN=l(2)SH0542 PE=2 SV=2	5	1	2	1	1	215	24.8	9.6	4.58	1	0	0.977
Q9V415	HMG-coA reductase degradation 3, isoform A OS=Drosophila melanogaster OX=7227 GN=Hrd3 PE=1 SV=1	2	1	1	1	1	819	89.3	5.6	0	1	0	0.977
Q9W5W8	RE22677p OS=Drosophila melanogaster OX=7227 GN=Ech1 PE=1 SV=2	54	11	18	11	1	312	33.8	7.46	51.58	11	0	0.978
Q9VQD7	NADH dehydrogenase [ubiquinone] 1 alpha subcomplex subunit 12 OS=Drosophila melanogaster OX=7227 GN=ND-B17.2 PE=1 SV=1	42	9	15	9	1	142	16.8	9.23	43.05	9	0	0.978
Q9VN02	GH14561p OS=Drosophila melanogaster OX=7227 GN=Vps24 PE=1 SV=1	6	1	1	1	1	223	25.3	5.11	3.07	1	0	0.978
Q9VBV5	Nucleotide exchange factor Sil1 OS=Drosophila melanogaster OX=7227 GN=Sil1 PE=2 SV=1	3	1	1	1	1	429	47.9	5.33	2.5	1	0	0.978
A0A0B4K897	Uncharacterized protein, isoform O OS=Drosophila melanogaster OX=7227 GN=BcDNA:RH27395 PE=1 SV=1	26	12	18	2	1	369	41	5.05	51.43	12	8	0.979
A1ZBK7	Crammer OS=Drosophila melanogaster OX=7227 GN=cer PE=1 SV=1	63	9	13	9	1	79	9.5	5.96	27.53	9	0	0.979
Q5U117	Enigma OS=Drosophila melanogaster OX=7227 GN=Egm PE=1 SV=1	15	7	10	7	1	639	70.8	6.44	22.29	7	0	0.979
Q9VM11	HL01515p OS=Drosophila melanogaster OX=7227 GN=Dmel\CG5973 PE=2 SV=2	13	4	5	4	1	311	36.1	8.48	10.26	4	0	0.979
Q9V6B9	Probable nucleoporin Nup54 OS=Drosophila melanogaster OX=7227 GN=Nup54 PE=1 SV=1	4	3	4	3	1	610	64.4	8.59	9.38	3	0	0.979
Q9W4C5	Sodium-dependent nutrient amino acid transporter 1 OS=Drosophila melanogaster OX=7227 GN=NAAT1 PE=1 SV=2	2	2	4	2	1	641	71.7	7.14	0	2	0	0.979
M9PB52	Galactose-1-phosphate uridylyltransferase OS=Drosophila melanogaster OX=7227 GN=Galt PE=3 SV=1	30	11	17	11	1	350	40.4	6.79	46.56	11	0	0.98
P46824	Kinesin light chain OS=Drosophila melanogaster OX=7227 GN=Klc PE=1 SV=1	18	8	10	8	1	508	58	6.25	19.92	8	0	0.98
Q7JQR3	Sulfhydryl oxidase OS=Drosophila melanogaster OX=7227 GN=Qsox1 PE=1 SV=1	11	6	10	6	1	637	71.8	6.9	20.24	6	0	0.981
Q9VJ44	SD06839p OS=Drosophila melanogaster OX=7227 GN=Dmel\CG17597 PE=1 SV=2	57	15	26	5	1	407	43.9	7.4	72.42	15	0	0.982
M9PG62	Regulatory particle non-ATPase 3, isoform B OS=Drosophila melanogaster OX=7227 GN=Rpn3 PE=1 SV=1	27	10	15	10	1	494	56	9	38.59	10	0	0.982
A0A6H2EG56	Tropomyosin 1, isoform T OS=Drosophila melanogaster OX=7227 GN=Tm1 PE=1 SV=1	72	28	46	3	1	282	32.3	4.77	159.85	28	0	0.983
Q9W4N8	LD30122p OS=Drosophila melanogaster OX=7227 GN=Vap33 PE=1 SV=1	43	12	19	12	1	269	29.5	7.78	50.55	12	0	0.983
O77410	Eukaryotic translation initiation factor 3 subunit E OS=Drosophila melanogaster OX=7227 GN=eIF3e PE=1 SV=1	21	8	14	8	1	435	51.1	6.79	44.69	8	0	0.983
A1Z813	Secretory 24AB, isoform A OS=Drosophila melanogaster OX=7227 GN=Sec24AB PE=1 SV=1	2	2	2	2	1	1184	129.3	7.62	6.16	2	0	0.983
Q9VHW4	FI21225p1 OS=Drosophila melanogaster OX=7227 GN=unc-45 PE=1 SV=1	3	3	3	3	1	947	105	5.78	8.38	3	0	0.984
Q6NLJ9	AT19138p OS=Drosophila melanogaster OX=7227 GN=Dmel\CG30109 PE=1 SV=1	15	1	1	1	1	88	9.9	5.19	2.63	1	0	0.984
Q7K0E6	Aspartate--tRNA ligase, cytoplasmic OS=Drosophila melanogaster OX=7227 GN=AspRS PE=1 SV=1	42	18	27	18	1	531	59	6.81	72.95	18	0	0.985
Q7KMQ0	26S proteasome regulatory complex subunit p48B OS=Drosophila melanogaster OX=7227 GN=Rpt1 PE=1 SV=1	37	14	23	14	1	433	48.5	6.04	70.49	14	0	0.985
O97428	Ciboulot, isoform A OS=Drosophila melanogaster OX=7227 GN=cib PE=1 SV=1	47	8	13	8	1	129	14.4	5.21	38.45	8	0	0.985
Q9VRP3	AT08565p OS=Drosophila melanogaster OX=7227 GN=Txl PE=1 SV=1	36	7	12	7	1	287	31.7	5.83	30.49	7	0	0.985
X2JES4	2-methoxy-6-polyprenyl-1,4-benzoquinol methylase, mitochondrial OS=Drosophila melanogaster OX=7227 GN=Coq5 PE=3 SV=1	8	2	3	2	1	301	34.3	7.88	8.2	2	0	0.985
P29844	Endoplasmic reticulum chaperone BiP OS=Drosophila melanogaster OX=7227 GN=Hsc70-3 PE=1 SV=2	56	45	95	40	1	656	72.2	5.36	265.44	45	0	0.986
Q9VK85	Eukaryotic translation release factor 3, isoform A OS=Drosophila melanogaster OX=7227 GN=eRF3 PE=1 SV=1	17	10	16	10	1	619	66.4	5.35	48.61	10	0	0.987
Q9VBP9	Nuclear protein localization protein 4 homolog OS=Drosophila melanogaster OX=7227 GN=Npl4 PE=1 SV=3	17	10	15	10	1	652	73.3	7.24	30.51	10	0	0.987
Q9VWH7	6-phosphofructo 2-kinase/fructose 2,6-bisphosphatase long form OS=Drosophila melanogaster OX=7227 GN=Pfrx PE=1 SV=2	14	8	10	8	1	716	79.1	6.43	18.88	8	0	0.987
A0A0B4KHB9	Serine/threonine protein phosphatase 2A regulatory subunit OS=Drosophila melanogaster OX=7227 GN=wrd PE=1 SV=1	9	5	6	5	1	716	80.5	6.32	11.34	5	0	0.987
B7Z001	Fatty acid synthase 1, isoform C OS=Drosophila melanogaster OX=7227 GN=FASN1 PE=1 SV=2	61	158	289	155	1	2540	277.8	6.65	881.19	158	3	0.988
Q9VFC8	Glycogen [starch] synthase OS=Drosophila melanogaster OX=7227 GN=GlyS PE=1 SV=2	40	24	36	24	1	709	81.7	6.65	106.79	24	0	0.988
Q7JW12	Thioredoxin-related transmembrane protein 2 homolog OS=Drosophila melanogaster OX=7227 GN=CG11007 PE=2 SV=1	7	2	4	2	1	271	31.3	8.95	8.1	2	0	0.988
Q94521	Arylalkylamine N-acetyltransferase 1 OS=Drosophila melanogaster OX=7227 GN=speck PE=1 SV=1	27	6	7	6	1	275	31	5.34	15.37	6	0	0.989
Q9VQG4	Congested-like trachea protein OS=Drosophila melanogaster OX=7227 GN=colt PE=2 SV=1	37	11	17	11	1	306	32.9	9.51	40.98	11	0	0.99
Q9VJC7	Elongation factor Ts, mitochondrial OS=Drosophila melanogaster OX=7227 GN=mEFTs PE=1 SV=1	37	9	14	9	1	318	35.4	6.87	35.85	9	0	0.99
Q9VKH0	Conserved oligomeric Golgi complex subunit 8 OS=Drosophila melanogaster OX=7227 GN=Cog8 PE=2 SV=1	5	3	3	3	1	570	64.9	5.9	6.92	3	0	0.99
Q8IR76	Uncharacterized protein, isoform B OS=Drosophila melanogaster OX=7227 GN=Fad1 PE=4 SV=1	8	1	1	1	1	294	33.7	6.05	2.5	1	0	0.99
Q9VAC1	Acetyl-CoA hydrolase OS=Drosophila melanogaster OX=7227 GN=anon-WO0153538.36 PE=1 SV=1	66	33	76	33	1	477	51.8	8.12	239.09	33	0	0.991
Q9V3Z4	GH11341p OS=Drosophila melanogaster OX=7227 GN=Rpn5 PE=1 SV=1	29	13	17	13	1	502	57.7	5.8	47.08	13	0	0.991
P55828	40S ribosomal protein S20 OS=Drosophila melanogaster OX=7227 GN=RpS20 PE=1 SV=1	46	6	12	6	1	120	13.5	10.33	28.61	6	0	0.991
Q9VI53	LD44267p OS=Drosophila melanogaster OX=7227 GN=Dmel\CG1105 PE=1 SV=1	8	2	3	2	1	422	46	5.58	5.82	2	0	0.991
Q7K332	GH17623p OS=Drosophila melanogaster OX=7227 GN=CG3364 PE=2 SV=1	24	7	14	7	1	239	27.6	9.89	27.44	7	0	0.992
Q9V9Q4	LD43819p OS=Drosophila melanogaster OX=7227 GN=Dmel\CG1416 PE=1 SV=2	32	10	14	10	1	354	40.1	6.57	53.26	10	0	0.993
Q9NCC3	Sorting nexin OS=Drosophila melanogaster OX=7227 GN=SH3PX1 PE=1 SV=1	7	3	4	3	1	565	63.1	6.77	11.91	3	0	0.994
Q9V778	Alkyldihydroxyacetonephosphate synthase OS=Drosophila melanogaster OX=7227 GN=ADPS PE=2 SV=1	4	2	3	2	1	631	70.8	8.13	4.21	2	0	0.994
Q9VYK6	Tomosyn, isoform C OS=Drosophila melanogaster OX=7227 GN=Tomosyn PE=1 SV=3	1	1	1	1	1	1470	158.4	7.05	1.71	1	0	0.994
Q9VJ43	Sterol carrier protein 2 OS=Drosophila melanogaster OX=7227 GN=ScpX PE=1 SV=1	49	18	32	8	1	544	59	7.78	81.99	18	10	0.995
Q9W4Y3	Terribly reduced optic lobes, isoform AT OS=Drosophila melanogaster OX=7227 GN=trol PE=1 SV=4	4	15	19	15	1	4479	496.6	4.87	39.52	15	0	0.995
Q9VH77	mannose-6-phosphate isomerase OS=Drosophila melanogaster OX=7227 GN=Mpi PE=1 SV=1	25	10	14	10	1	396	44.7	4.98	30.5	10	0	0.995
M9MRD0	Ubiquitin carboxyl-terminal hydrolase OS=Drosophila melanogaster OX=7227 GN=Uch PE=3 SV=1	70	17	23	17	1	227	25.8	5.49	69.73	17	0	0.996
A0A0B4LHC9	Uncharacterized protein, isoform B OS=Drosophila melanogaster OX=7227 GN=Dmel\CG5554 PE=1 SV=1	18	7	11	7	1	330	37.2	4.68	29.35	7	0	0.996
A0A0B4KGI0	Uncharacterized protein, isoform E OS=Drosophila melanogaster OX=7227 GN=Mrp5 PE=4 SV=1	6	6	6	5	1	1408	157.8	8.9	13.61	6	1	0.996
M9NFP8	Uncharacterized protein, isoform H OS=Drosophila melanogaster OX=7227 GN=CG17926 PE=1 SV=1	1	2	2	2	1	2540	285.6	4.98	3.92	2	0	0.996
Q9VWI0	NADH dehydrogenase [ubiquinone] iron-sulfur protein 4, mitochondrial OS=Drosophila melanogaster OX=7227 GN=ND-18 PE=1 SV=2	35	8	15	8	1	183	20.7	9.8	36.46	8	0	0.997
O97069	Argininosuccinate synthase OS=Drosophila melanogaster OX=7227 GN=Ass PE=2 SV=1	17	6	9	6	1	419	46.6	6.28	22.85	6	0	0.997
D1YSG8	calcium/calmodulin-dependent protein kinase OS=Drosophila melanogaster OX=7227 GN=CaMKII PE=1 SV=1	13	5	7	5	1	531	60	7.43	15.08	5	0	0.997
X2JCG8	Uncharacterized protein, isoform E OS=Drosophila melanogaster OX=7227 GN=CG32780 PE=1 SV=1	8	6	8	6	1	815	89.7	4.7	15.71	6	0	0.997
P32234	GTP-binding protein 128up OS=Drosophila melanogaster OX=7227 GN=128up PE=2 SV=2	14	4	6	4	1	368	41.1	8.6	10.09	4	0	0.997
P47947	Troponin C, isoform 1 OS=Drosophila melanogaster OX=7227 GN=TpnC41C PE=2 SV=2	16	2	2	2	1	154	17.1	3.99	5.6	2	0	0.997
Q7KRZ3	Exocyst complex component 8 OS=Drosophila melanogaster OX=7227 GN=Exo84 PE=1 SV=1	1	1	1	1	1	672	76.6	7.58	2.08	1	0	0.997
P45594	Cofilin/actin-depolymerizing factor homolog OS=Drosophila melanogaster OX=7227 GN=tsr PE=1 SV=1	86	25	44	25	1	148	17.1	7.17	133.22	25	0	0.998
X2JEJ0	Bleomycin hydrolase OS=Drosophila melanogaster OX=7227 GN=Dmel\CG1440 PE=1 SV=1	26	15	20	15	1	551	62.5	7.11	51.23	15	0	0.998
P48604	GrpE protein homolog, mitochondrial OS=Drosophila melanogaster OX=7227 GN=Roe1 PE=2 SV=2	30	5	9	5	1	213	23.9	8.5	18.12	5	0	0.998
Q9VZX6	LD06441p OS=Drosophila melanogaster OX=7227 GN=mRpS35 PE=1 SV=1	12	3	4	3	1	326	37.6	9.03	11.41	3	0	0.998
Q9V3G7	26S proteasome non-ATPase regulatory subunit 6 OS=Drosophila melanogaster OX=7227 GN=Rpn7 PE=2 SV=1	29	10	13	10	1	389	45.4	6.48	33.98	10	0	0.999
Q7K2D2	Dynactin subunit 2 OS=Drosophila melanogaster OX=7227 GN=DCTN2-p50 PE=1 SV=1	24	7	8	7	1	380	42	5.26	20.29	7	0	0.999
Q9VEA1	Eukaryotic translation initiation factor 4C OS=Drosophila melanogaster OX=7227 GN=eIF1A PE=1 SV=1	7	1	1	1	1	148	17.1	5.22	0	1	0	0.999
Q24238	Alkaline phosphatase 4 OS=Drosophila melanogaster OX=7227 GN=Alp4 PE=2 SV=3	25	14	20	14	1	596	65.2	6.29	52.03	14	0	1
Q9VXN4	Probable arginine--tRNA ligase, cytoplasmic OS=Drosophila melanogaster OX=7227 GN=ArgRS PE=2 SV=1	24	14	18	14	1	665	75.5	7.44	42.39	14	0	1
Q9Y171	BcDNA.GH02220 OS=Drosophila melanogaster OX=7227 GN=OXA1L PE=2 SV=1	5	2	2	2	1	441	48.7	9.55	5.42	2	0	1
Q9VAG9	LD34542p OS=Drosophila melanogaster OX=7227 GN=Dmel\CG7789 PE=1 SV=1	38	9	11	9	1	306	32.6	5.92	32.74	9	0	1.001
Q8MST5	Tubulin beta chain OS=Drosophila melanogaster OX=7227 GN=betaTub97EF PE=1 SV=1	72	29	65	18	1	457	51.2	4.86	208.24	29	0	1.002
Q9VMA7	Transport and Golgi organization protein 1 OS=Drosophila melanogaster OX=7227 GN=Tango1 PE=1 SV=2	4	5	5	5	1	1430	159	4.73	12.57	5	0	1.003
Q9VEK8	GH07711p OS=Drosophila melanogaster OX=7227 GN=sds22 PE=1 SV=1	11	3	5	3	1	326	37.8	5.03	6.94	3	0	1.003
M9NFF8	Cell division control protein 42 homolog OS=Drosophila melanogaster OX=7227 GN=Cdc42 PE=3 SV=1	23	4	6	3	1	191	21.4	7.14	12.46	4	0	1.003
Q9W074	Protein HBS1 OS=Drosophila melanogaster OX=7227 GN=HBS1 PE=1 SV=2	2	1	2	1	1	670	74.1	6.7	5.87	1	0	1.003
O77460	Inorganic pyrophosphatase OS=Drosophila melanogaster OX=7227 GN=Nurf-38 PE=1 SV=3	76	19	36	19	1	338	37.9	7.01	138.57	19	0	1.004
Q9VKI8	GH03305p OS=Drosophila melanogaster OX=7227 GN=GH26 PE=1 SV=1	55	19	35	19	1	332	35.2	7.36	104.71	19	0	1.004
Q9XYN7	Proteasome subunit beta type-3 OS=Drosophila melanogaster OX=7227 GN=Prosbeta3 PE=1 SV=1	47	9	14	9	1	205	23.2	5.44	52.2	9	0	1.004
Q9VGJ9	Heme oxygenase OS=Drosophila melanogaster OX=7227 GN=Ho PE=1 SV=1	4	1	2	1	1	296	34.1	5.8	6.05	1	0	1.004
Q9W329	Golgi-localized, gamma-adaptin ear containing, ARF binding protein OS=Drosophila melanogaster OX=7227 GN=Gga PE=1 SV=2	4	2	3	2	1	660	72.5	5.14	6.24	2	0	1.004
Q8SZ63	Golgin-84 OS=Drosophila melanogaster OX=7227 GN=Golgin84 PE=1 SV=2	5	2	2	2	1	516	58.6	6.87	2.07	2	0	1.005
Q9U6L5	Ejaculatory bulb-specific protein 1 OS=Drosophila melanogaster OX=7227 GN=Ebp PE=1 SV=1	19	8	15	8	1	377	37.8	9.7	48.44	8	0	1.006
D3DMP0	Peptide-methionine (R)-S-oxide reductase OS=Drosophila melanogaster OX=7227 GN=SelR PE=1 SV=1	19	2	4	2	1	192	21.6	9.11	10.72	2	0	1.006
Q9VPR3	Carbohydrate kinase PfkB domain-containing protein OS=Drosophila melanogaster OX=7227 GN=Dmel\CG2794 PE=1 SV=1	3	2	3	2	1	700	76.4	8.12	2.16	2	0	1.006
Q8IMX8	U6 snRNA-associated Sm-like protein LSm3 OS=Drosophila melanogaster OX=7227 GN=LSm3 PE=1 SV=1	8	1	2	1	1	103	11.8	4.88	0	1	0	1.006
Q9VVP9	gamma-glutamylcyclotransferase OS=Drosophila melanogaster OX=7227 GN=Dmel\CG4306 PE=1 SV=1	6	1	1	1	1	220	24.3	6.68	1.89	1	0	1.006
Q8SX83	Protein split ends OS=Drosophila melanogaster OX=7227 GN=spen PE=1 SV=2	0	1	1	1	1	5560	599.6	8.63	0	1	0	1.006
Q2PDT4	Paxillin, isoform F OS=Drosophila melanogaster OX=7227 GN=Pax PE=1 SV=1	35	14	21	4	1	581	64.7	6.96	59.55	14	10	1.007
Q9V3K9	carnitine O-palmitoyltransferase OS=Drosophila melanogaster OX=7227 GN=whd PE=1 SV=1	17	11	15	11	1	782	89.5	8.38	39.56	11	0	1.007
Q9VRU2	LD30746p OS=Drosophila melanogaster OX=7227 GN=loj PE=1 SV=2	5	1	2	1	1	237	26.9	6.52	5.6	1	0	1.007
Q59E09	Acetyl-coenzyme A synthetase OS=Drosophila melanogaster OX=7227 GN=AcCoAS PE=1 SV=2	52	28	47	28	1	670	75.9	5.71	137.18	28	0	1.008
Q9VGQ1	Dihydrolipoyllysine-residue succinyltransferase component of 2-oxoglutarate dehydrogenase complex, mitochondrial OS=Drosophila melanogaster OX=7227 GN=alpha-KGDHC PE=1 SV=1	38	14	26	14	1	468	49.9	9.47	71.52	14	0	1.008
Q961C5	Alphabet, isoform E OS=Drosophila melanogaster OX=7227 GN=alph PE=1 SV=1	18	5	7	5	1	374	41.6	5.24	20.57	5	0	1.008
Q9VGW7	Arginine methyltransferase 1 OS=Drosophila melanogaster OX=7227 GN=Art1 PE=1 SV=1	13	4	4	4	1	376	42.8	5.15	10.04	4	0	1.008
Q9VQI5	Interferon-related developmental regulator 1 OS=Drosophila melanogaster OX=7227 GN=Ifrd1 PE=1 SV=2	10	5	7	5	1	425	47.3	6.28	12.2	5	0	1.008
Q9VQ89	GATOR complex protein MIOS OS=Drosophila melanogaster OX=7227 GN=mio PE=1 SV=2	1	1	2	1	1	867	98.5	7.43	5.44	1	0	1.008
Q9W0H3	Lipid droplet-associated hydrolase OS=Drosophila melanogaster OX=7227 GN=sturkopf PE=1 SV=1	21	6	9	6	1	307	35.7	6.8	19.63	6	0	1.009
Q9VUM2	Reactive oxygen species modulator 1 OS=Drosophila melanogaster OX=7227 GN=Dmel\CG6878 PE=1 SV=1	10	1	1	1	1	79	8.2	9.64	2.32	1	0	1.009
X2JFD6	Peroxisomal multifunctional enzyme type 2, isoform B OS=Drosophila melanogaster OX=7227 GN=Mfe2 PE=4 SV=1	57	26	41	26	1	598	64	6.57	139.21	26	0	1.01
Q9VF28	Actin-related protein 2/3 complex subunit 3 OS=Drosophila melanogaster OX=7227 GN=Arpc3A PE=1 SV=4	22	3	3	3	1	177	20.2	9.07	7.43	3	0	1.01
O62531	Adaptor protein complex 1, mu subunit OS=Drosophila melanogaster OX=7227 GN=AP-1mu PE=1 SV=1	10	3	4	3	1	426	48.9	7.18	10.18	3	0	1.01
Q9VXM4	LD12946p OS=Drosophila melanogaster OX=7227 GN=MSBP PE=1 SV=1	50	9	14	9	1	248	27.9	4.74	33.77	9	0	1.011
Q86BM5	A kinase anchor protein 200, isoform D OS=Drosophila melanogaster OX=7227 GN=Akap200 PE=1 SV=1	10	5	5	5	1	837	88.1	4.22	14.61	5	0	1.011
Q9VG38	Suppressor of fused homolog OS=Drosophila melanogaster OX=7227 GN=Su(fu) PE=1 SV=1	1	1	2	1	1	468	52.8	5.02	3.96	1	0	1.011
Q23978	Unconventional myosin ID OS=Drosophila melanogaster OX=7227 GN=Myo31DF PE=1 SV=1	14	12	18	12	1	1011	117	9.42	46.27	12	0	1.012
P91927	Mitochondrial proton/calcium exchanger protein OS=Drosophila melanogaster OX=7227 GN=Letm1 PE=2 SV=2	9	8	9	8	1	1013	113.5	6.84	21.89	8	0	1.012
P13060	Eukaryotic translation elongation factor 2 OS=Drosophila melanogaster OX=7227 GN=eEF2 PE=1 SV=4	63	54	107	54	1	844	94.4	6.6	305.89	54	0	1.013
Q07171	Gelsolin OS=Drosophila melanogaster OX=7227 GN=Gel PE=1 SV=2	26	21	35	21	1	798	88.3	5.1	79.96	21	0	1.013
Q7KLE5	Amphiphysin OS=Drosophila melanogaster OX=7227 GN=Amph PE=1 SV=1	24	12	19	12	1	602	65.9	5.25	58.87	12	0	1.013
M9PBH7	Rac1, isoform B OS=Drosophila melanogaster OX=7227 GN=Rac1 PE=4 SV=1	47	9	16	5	1	192	21.3	8.34	39.95	9	4	1.013
Q9VQ79	Putative apoptosis-inducing factor 1, mitochondrial OS=Drosophila melanogaster OX=7227 GN=AIF PE=2 SV=2	12	9	13	9	1	739	81.2	6.2	28.63	9	0	1.013
Q9VYT5	NudC domain-containing protein 1 OS=Drosophila melanogaster OX=7227 GN=HSP20 PE=1 SV=1	2	1	1	1	1	580	65.3	5.78	2.18	1	0	1.013
Q9U9Q1	Replication factor C 38kD subunit, isoform A OS=Drosophila melanogaster OX=7227 GN=RfC38 PE=1 SV=1	2	1	1	1	1	356	40.8	8.4	2.03	1	0	1.013
A1ZBJ2	Uncharacterized protein, isoform B OS=Drosophila melanogaster OX=7227 GN=Acadvl PE=1 SV=2	53	32	52	32	1	627	68.3	7.77	154.07	32	0	1.014
Q9W414	Regulatory particle triple-A ATPase 4 OS=Drosophila melanogaster OX=7227 GN=Rpt4 PE=1 SV=3	48	17	27	13	1	397	44.9	8.07	70.55	17	4	1.014
O61613	Glycylpeptide N-tetradecanoyltransferase OS=Drosophila melanogaster OX=7227 GN=Nmt PE=1 SV=2	29	11	16	11	1	472	53.8	8.44	31.83	11	0	1.014
Q9U616	Glycine cleavage system H protein, mitochondrial OS=Drosophila melanogaster OX=7227 GN=ppl PE=2 SV=1	26	5	10	5	1	165	18	5.2	21.34	5	0	1.014
Q9VZ24	GEO11412p1 OS=Drosophila melanogaster OX=7227 GN=Dmel\CG15201 PE=2 SV=1	34	4	6	4	1	113	12.5	7.83	11.8	4	0	1.014
Q8MKK1	AaRS-interacting multifunctional protein 3 OS=Drosophila melanogaster OX=7227 GN=AIMP3 PE=1 SV=1	11	2	2	2	1	179	20	7.03	2.51	2	0	1.014
Q7JW07	LD08826p OS=Drosophila melanogaster OX=7227 GN=Dmel\CG12935 PE=1 SV=1	3	1	1	1	1	231	26.6	10.2	2.11	1	0	1.014
Q9V405	26S proteasome regulatory complex subunit p48A OS=Drosophila melanogaster OX=7227 GN=Rpt3 PE=1 SV=1	36	12	18	11	1	413	47	5.38	42.63	12	0	1.015
M9PBN2	Neural lazarillo, isoform B OS=Drosophila melanogaster OX=7227 GN=NLaz PE=1 SV=1	24	5	10	5	1	245	27.1	5.12	37.58	5	0	1.015
Q0E8X7	Reduction of Rh1, isoform A OS=Drosophila melanogaster OX=7227 GN=roh PE=1 SV=1	52	7	12	7	1	82	9.5	9.67	42.78	7	0	1.015
Q9VND8	GTP-binding protein Rheb homolog OS=Drosophila melanogaster OX=7227 GN=Rheb PE=1 SV=1	24	4	6	4	1	182	20.7	5.6	14.13	4	0	1.015
Q9W4K0	CHOp24, isoform A OS=Drosophila melanogaster OX=7227 GN=CHOp24 PE=1 SV=1	18	3	5	3	1	208	23.2	5.76	13.2	3	0	1.015
Q9VHY6	ER membrane protein complex subunit 1 OS=Drosophila melanogaster OX=7227 GN=EMC1 PE=1 SV=1	7	6	6	6	1	915	100.9	8.13	14.46	6	0	1.016
Q9VRT2	RE65433p OS=Drosophila melanogaster OX=7227 GN=Dmel\CG10472 PE=1 SV=1	13	3	4	3	1	290	30.8	4.79	10.81	3	0	1.016
E1JHA6	Uninflatable, isoform C OS=Drosophila melanogaster OX=7227 GN=uif PE=1 SV=1	3	6	6	6	1	3589	390.3	5.26	10.21	6	0	1.016
Q86B58	IP10114p OS=Drosophila melanogaster OX=7227 GN=Dmel\CG33127 PE=1 SV=1	13	2	3	2	1	284	30.9	5.35	2.72	2	0	1.016
Q9VI64	LD30995p OS=Drosophila melanogaster OX=7227 GN=Dmel\CG10098 PE=1 SV=1	16	4	5	4	1	353	37.5	4.79	12.4	4	0	1.017
Q9VNI4	Proteasome assembly chaperone 1 OS=Drosophila melanogaster OX=7227 GN=PSMG1 PE=1 SV=1	19	3	4	3	1	235	25.8	4.92	6.92	3	0	1.017
P91938	Thioredoxin reductase 1, mitochondrial OS=Drosophila melanogaster OX=7227 GN=Trxr1 PE=1 SV=2	43	22	37	22	1	596	64.3	7.91	123.25	22	0	1.018
Q7JXZ2	cystathionine gamma-lyase OS=Drosophila melanogaster OX=7227 GN=Cth PE=1 SV=1	34	12	19	12	1	393	43	7.62	44.89	12	0	1.018
Q9V9U7	Tubulin-specific chaperone A OS=Drosophila melanogaster OX=7227 GN=Tbca PE=1 SV=1	71	7	11	7	1	110	12.9	5.71	22.55	7	0	1.018
A1ZB71	Glutathione S transferase E6 OS=Drosophila melanogaster OX=7227 GN=GstE6 PE=1 SV=1	14	3	5	3	1	222	25	6.23	12.23	3	0	1.018
E2QD00	Jagunal, isoform B OS=Drosophila melanogaster OX=7227 GN=jagn PE=3 SV=1	8	1	2	1	1	197	23	6.77	5.33	1	0	1.018
Q7JZN0	Protein transport protein Sec61 subunit beta OS=Drosophila melanogaster OX=7227 GN=Sec61beta PE=1 SV=1	45	6	10	6	1	100	10.2	11.65	23.98	6	0	1.019
Q9VVW7	Canopy b OS=Drosophila melanogaster OX=7227 GN=CNPYb PE=1 SV=2	14	3	4	3	1	221	25.6	6.33	8.14	3	0	1.019
Q7KVW1	RE73736p OS=Drosophila melanogaster OX=7227 GN=spoon PE=1 SV=1	1	1	1	1	1	607	67.3	6.79	0	1	0	1.019
P25007	Peptidyl-prolyl cis-trans isomerase OS=Drosophila melanogaster OX=7227 GN=Cyp1 PE=1 SV=2	63	17	40	14	1	227	24.7	9.22	134.91	17	3	1.02
Q9U915	Adenylate kinase OS=Drosophila melanogaster OX=7227 GN=Adk2 PE=1 SV=1	77	21	31	21	1	240	26.5	7.88	87.25	21	0	1.02
Q7K3E2	LD34147p OS=Drosophila melanogaster OX=7227 GN=Dmel\CG5080 PE=1 SV=1	15	7	8	7	1	554	61.2	5.62	23.13	7	0	1.02
Q9U9Q4	Eukaryotic translation initiation factor 3 subunit H OS=Drosophila melanogaster OX=7227 GN=eIF3h PE=1 SV=2	27	7	10	7	1	338	38.4	6.1	19.53	7	0	1.02
Q9VBH8	60S ribosomal protein L34 OS=Drosophila melanogaster OX=7227 GN=RpL34a PE=1 SV=2	37	8	13	1	1	162	18.1	11.44	32.14	8	0	1.02
A0A0B4KEK7	Proteasome inhibitor PI31 subunit OS=Drosophila melanogaster OX=7227 GN=PI31 PE=3 SV=1	18	3	3	3	1	270	30.1	5.53	8.79	3	0	1.02
Q9VIQ8	Cytochrome c oxidase subunit 4 OS=Drosophila melanogaster OX=7227 GN=COX4 PE=1 SV=1	43	12	19	12	1	182	20.5	8.25	53.98	12	0	1.021
Q9VH72	TA01656p1 OS=Drosophila melanogaster OX=7227 GN=BVR PE=1 SV=1	43	7	12	7	1	204	22.7	7.49	35.49	7	0	1.021
Q9VMM6	Protein obstructor-E OS=Drosophila melanogaster OX=7227 GN=obst-E PE=2 SV=2	11	3	4	3	1	249	27.5	5.48	10.82	3	0	1.021
Q9VPR7	Coiled, isoform A OS=Drosophila melanogaster OX=7227 GN=cold PE=2 SV=1	18	2	4	2	1	153	17.4	8	9.82	2	0	1.021
Q02748	Eukaryotic initiation factor 4A OS=Drosophila melanogaster OX=7227 GN=eIF4A PE=1 SV=3	55	19	34	18	1	403	45.8	5.66	104.6	19	1	1.022
O18373	Inactive selenide, water dikinase-like protein OS=Drosophila melanogaster OX=7227 GN=Sps1 PE=2 SV=1	50	18	26	18	1	398	43.4	6.93	82.74	18	0	1.022
Q9V3V6	26S proteasome regulatory complex subunit p50 OS=Drosophila melanogaster OX=7227 GN=Rpt5 PE=1 SV=1	45	17	29	16	1	428	47.8	5.34	79.93	17	0	1.022
P17704	40S ribosomal protein S17 OS=Drosophila melanogaster OX=7227 GN=RpS17 PE=1 SV=2	58	9	17	9	1	131	15.3	9.94	46	9	0	1.022
Q9VS44	Uncharacterized protein OS=Drosophila melanogaster OX=7227 GN=Dmel\CG8607 PE=1 SV=2	8	2	2	2	1	275	30.5	6.9	5.63	2	0	1.022
A0A0B4KGZ7	C-terminal binding protein, isoform H OS=Drosophila melanogaster OX=7227 GN=CtBP PE=1 SV=1	19	9	13	9	1	481	51.2	6.83	32.62	9	0	1.023
Q9VAU1	Snustorr, isoform A OS=Drosophila melanogaster OX=7227 GN=snu PE=1 SV=1	12	8	11	7	1	808	89.3	7.27	26.69	8	1	1.024
X2JEB6	Imaginal disc growth factor 4, isoform C OS=Drosophila melanogaster OX=7227 GN=Idgf4 PE=1 SV=1	51	21	41	19	1	442	48.6	7.83	117.79	21	1	1.025
P49455	Tropomyosin-1, isoforms 33/34 OS=Drosophila melanogaster OX=7227 GN=Tm1 PE=2 SV=2	46	41	69	10	1	518	54.6	4.41	240	41	26	1.026
Q9VV60	Tyrosine--tRNA ligase OS=Drosophila melanogaster OX=7227 GN=TyrRS PE=1 SV=1	31	13	19	13	1	525	58.1	6.87	45.99	13	0	1.026
Q8STA5	Histidine triad nucleotide binding protein 1, isoform A OS=Drosophila melanogaster OX=7227 GN=HINT1 PE=1 SV=1	56	7	11	7	1	150	16.6	8.65	44.45	7	0	1.026
P18053	Proteasome subunit alpha type-4 OS=Drosophila melanogaster OX=7227 GN=Prosalpha3 PE=1 SV=2	58	17	26	17	1	264	29.4	7.15	77.03	17	0	1.027
Q9VQE0	Dynamin related protein 1, isoform A OS=Drosophila melanogaster OX=7227 GN=Drp1 PE=1 SV=1	24	15	18	15	1	735	82.5	6.98	47.84	15	0	1.027
Q9VKX4	28S ribosomal protein S7, mitochondrial OS=Drosophila melanogaster OX=7227 GN=mRpS7 PE=2 SV=1	7	2	2	2	1	218	25.1	9.86	3.51	2	0	1.027
Q9V3W2	NADH dehydrogenase [ubiquinone] 1 beta subcomplex subunit 6 OS=Drosophila melanogaster OX=7227 GN=ND-B17 PE=1 SV=1	41	5	9	5	1	167	19	9.82	28.9	5	0	1.028
O77477	LD24471p OS=Drosophila melanogaster OX=7227 GN=LD24471 PE=1 SV=1	6	2	3	2	1	406	45.7	8.56	6.38	2	0	1.028
Q8T0Q4	GH13992p OS=Drosophila melanogaster OX=7227 GN=shrb PE=1 SV=1	23	6	11	6	1	226	25.4	4.81	26.42	6	0	1.029
A0A0B4K719	Ryanodine receptor, isoform I OS=Drosophila melanogaster OX=7227 GN=RyR PE=1 SV=1	1	6	7	6	1	5134	581	5.6	10.74	6	0	1.029
M9NEB2	Myosin binding subunit, isoform O OS=Drosophila melanogaster OX=7227 GN=Mbs PE=1 SV=1	3	4	6	4	1	1273	137.3	6.23	8.84	4	0	1.029
Q9W402	NADH dehydrogenase [ubiquinone] 1 alpha subcomplex subunit 13 OS=Drosophila melanogaster OX=7227 GN=ND-B16.6 PE=1 SV=1	49	10	16	10	1	154	17.7	9.39	50.67	10	0	1.031
Q8INU9	Uncharacterized protein OS=Drosophila melanogaster OX=7227 GN=BcDNA:AT19802 PE=4 SV=1	18	2	4	2	1	147	17.4	8.43	12.88	2	0	1.031
Q86BI9	Uncharacterized protein, isoform D OS=Drosophila melanogaster OX=7227 GN=Dmel\CG18135 PE=1 SV=1	3	2	3	2	1	770	86.7	7.44	7.54	2	0	1.031
Q9VPJ0	RE58433p OS=Drosophila melanogaster OX=7227 GN=Creld PE=1 SV=1	3	1	1	1	1	374	41.1	5.59	2.87	1	0	1.031
Q9VZL3	very-long-chain enoyl-CoA reductase OS=Drosophila melanogaster OX=7227 GN=Sc2 PE=1 SV=1	35	13	22	13	1	302	34.2	9.61	51.29	13	0	1.032
Q9VSS1	Protein Pixie OS=Drosophila melanogaster OX=7227 GN=pix PE=1 SV=1	13	8	13	8	1	611	69.3	8.13	32.64	8	0	1.032
M9NE92	Glucosamine-6-phosphate isomerase OS=Drosophila melanogaster OX=7227 GN=Oscillin PE=3 SV=1	8	3	4	3	1	273	30.8	6.23	10.62	3	0	1.032
Q8IPD2	fumarate hydratase OS=Drosophila melanogaster OX=7227 GN=Fum4 PE=2 SV=1	4	2	2	1	1	484	53.3	5.97	4.41	2	0	1.032
P21187	Polyadenylate-binding protein OS=Drosophila melanogaster OX=7227 GN=pAbp PE=1 SV=3	55	33	57	33	1	634	69.9	9.31	170.16	33	0	1.033
Q9VUJ1	Proteasome subunit beta OS=Drosophila melanogaster OX=7227 GN=Prosbeta2 PE=1 SV=1	58	14	22	14	1	272	29.8	8.66	73.76	14	0	1.033
A1ZBE9	Methionine--tRNA ligase, cytoplasmic OS=Drosophila melanogaster OX=7227 GN=MetRS PE=1 SV=1	15	11	12	11	1	1022	112.4	8.51	30.25	11	0	1.033
Q9VBT7	GH13495p OS=Drosophila melanogaster OX=7227 GN=Dmel\CG10513 PE=1 SV=2	14	5	7	5	1	422	48.9	6.01	18.07	5	0	1.033
M9NDC5	Protein quiver OS=Drosophila melanogaster OX=7227 GN=Dmel\CG14401 PE=3 SV=1	9	1	2	1	1	198	21.3	4.77	0	1	0	1.033
Q7KNM2	Dorsal interacting protein 4 OS=Drosophila melanogaster OX=7227 GN=lwr PE=1 SV=1	20	2	4	2	1	159	18.1	8.41	15.09	2	0	1.034
O97365	BM-40 OS=Drosophila melanogaster OX=7227 GN=SPARC PE=1 SV=1	13	5	5	5	1	304	35.2	4.64	11.96	5	0	1.034
Q8IQM9	folate gamma-glutamyl hydrolase OS=Drosophila melanogaster OX=7227 GN=l(3)72Dp PE=2 SV=1	2	1	1	1	1	373	41.8	4.93	0	1	0	1.034
Q95029	Cathepsin L OS=Drosophila melanogaster OX=7227 GN=Cp1 PE=2 SV=2	54	21	39	21	1	371	41.6	7.21	117.76	21	0	1.035
Q95U38	Succinate--CoA ligase [ADP-forming] subunit beta, mitochondrial OS=Drosophila melanogaster OX=7227 GN=ScsbetaA PE=1 SV=1	39	25	44	25	1	503	54.9	8.62	131.03	25	0	1.035
Q9TVM2	Exportin-1 OS=Drosophila melanogaster OX=7227 GN=emb PE=1 SV=1	7	7	9	7	1	1063	122.7	5.87	15.37	7	0	1.035
Q7JVK6	Translin OS=Drosophila melanogaster OX=7227 GN=trsn PE=1 SV=1	26	5	7	5	1	235	27	5.5	18.19	5	0	1.035
X2JB87	Mitochondrial import inner membrane translocase subunit OS=Drosophila melanogaster OX=7227 GN=Tim8 PE=2 SV=1	38	3	6	3	1	88	10.1	5.16	16.61	3	0	1.035
A8E6L6	GDP-fucose protein O-fucosyltransferase 1 OS=Drosophila melanogaster OX=7227 GN=O-fut1 PE=1 SV=1	6	2	3	2	1	402	46.8	7.72	5.7	2	0	1.035
Q9VJ86	Bicoid stability factor OS=Drosophila melanogaster OX=7227 GN=bsf PE=1 SV=2	25	29	43	29	1	1412	157.2	7.14	88.02	29	0	1.036
M9PBU2	Rac2, isoform B OS=Drosophila melanogaster OX=7227 GN=Rac2 PE=4 SV=1	38	8	12	4	1	192	21.3	8.34	24.77	8	0	1.036
Q9VH64	LD29322p OS=Drosophila melanogaster OX=7227 GN=Dmel\CG8507 PE=1 SV=1	3	2	2	2	1	379	44.6	8.15	3.79	2	0	1.037
Q8SXB9	GEO04167p1 OS=Drosophila melanogaster OX=7227 GN=Dmel\CG10433 PE=2 SV=1	18	1	2	1	1	98	10.7	5.3	0	1	0	1.037
Q9VCW3	Nuclear pore complex protein Nup133 OS=Drosophila melanogaster OX=7227 GN=Nup133 PE=2 SV=2	1	1	1	1	1	1200	135.1	5.63	0	1	0	1.037
Q9V6K1	Tripeptidyl-peptidase 2 OS=Drosophila melanogaster OX=7227 GN=TppII PE=1 SV=2	26	30	47	30	1	1441	158.6	7.59	127.73	30	0	1.038
Q53YH3	Calreticulin OS=Drosophila melanogaster OX=7227 GN=Calr PE=1 SV=1	54	23	42	23	1	406	46.8	4.58	129.11	23	0	1.038
C0MJA0	CG17950-PA OS=Drosophila melanogaster OX=7227 GN=HmgD PE=1 SV=1	32	4	6	3	1	112	12.4	9.2	7.68	4	0	1.038
Q7K1Z5	Ubiquitin-fold modifier-conjugating enzyme 1 OS=Drosophila melanogaster OX=7227 GN=Ufc1 PE=2 SV=1	15	2	4	2	1	164	19	8.35	10.63	2	0	1.038
M9PFN1	RuvB-like helicase OS=Drosophila melanogaster OX=7227 GN=rept PE=3 SV=1	35	14	20	14	1	481	53.5	5.85	52.73	14	0	1.039
A1Z933	GEO02273p1 OS=Drosophila melanogaster OX=7227 GN=CG8810 PE=1 SV=1	22	1	2	1	1	86	9.8	6.55	8.83	1	0	1.039
Q9VGY8	Phytanoyl-CoA dioxygenase domain-containing protein 1 homolog OS=Drosophila melanogaster OX=7227 GN=Phyhd1 PE=4 SV=3	10	2	2	2	1	288	32.8	6.65	5.12	2	0	1.039
Q9VWJ9	FI07229p OS=Drosophila melanogaster OX=7227 GN=Dmel\CG7889 PE=1 SV=1	4	1	1	1	1	319	35.3	5.47	3.98	1	0	1.039
Q9W060	Lysosomal-trafficking regulator OS=Drosophila melanogaster OX=7227 GN=mv PE=1 SV=2	0	2	3	1	1	3535	399.6	6.92	4.45	2	1	1.039
Q9I7K3	N-acyl-aliphatic-L-amino acid amidohydrolase OS=Drosophila melanogaster OX=7227 GN=Dmel\CG6465 PE=1 SV=1	3	1	2	1	1	401	45.1	5.69	5.67	1	0	1.039
E1JIT4	Prefoldin 5, isoform B OS=Drosophila melanogaster OX=7227 GN=Pfdn5 PE=1 SV=1	24	3	4	3	1	168	19.1	7.33	13.11	3	0	1.04
Q8I7C3	LIM and SH3 domain protein Lasp OS=Drosophila melanogaster OX=7227 GN=Lasp PE=1 SV=2	7	4	6	4	1	657	74.2	7.88	9.65	4	0	1.04
Q9VLX0	Lysine ketoglutarate reductase/saccharopine dehydrogenase, isoform A OS=Drosophila melanogaster OX=7227 GN=LKRSDH PE=1 SV=2	16	11	17	11	1	928	103.1	6.79	36.22	11	0	1.041
A0A0B4KGS4	non-specific serine/threonine protein kinase OS=Drosophila melanogaster OX=7227 GN=Pak3 PE=1 SV=1	8	4	5	4	1	583	65.7	6.4	8	4	0	1.041
Q9VZE4	RE70333p OS=Drosophila melanogaster OX=7227 GN=cg1316 PE=1 SV=2	5	2	4	2	1	470	52.4	6.71	4.81	2	0	1.041
A0A0B4KHL7	MICOS complex subunit MIC60 OS=Drosophila melanogaster OX=7227 GN=Mitofilin PE=3 SV=1	43	29	47	29	1	739	82	8.94	136.97	29	0	1.042
P28668	Bifunctional glutamate/proline--tRNA ligase OS=Drosophila melanogaster OX=7227 GN=GluProRS PE=1 SV=2	18	25	36	25	1	1714	189.3	8.63	86	25	0	1.042
Q86B44	Glutathione synthetase OS=Drosophila melanogaster OX=7227 GN=Gss2 PE=1 SV=2	33	14	25	2	1	562	61.8	6.18	61.32	14	10	1.042
Q9VY78	Chloride intracellular channel, isoform A OS=Drosophila melanogaster OX=7227 GN=Clic PE=1 SV=1	41	7	10	7	1	260	30.2	6.29	31.82	7	0	1.042
Q9VIH1	CG9273 protein OS=Drosophila melanogaster OX=7227 GN=RPA2 PE=1 SV=2	15	4	5	4	1	246	26.4	5.08	9.01	4	0	1.042
Q8SYS7	Probable cytosolic Fe-S cluster assembly factor CG17683 OS=Drosophila melanogaster OX=7227 GN=CG17683 PE=2 SV=1	2	1	1	1	1	477	54.5	6.48	2.23	1	0	1.042
Q9VY92	GEO07753p1 OS=Drosophila melanogaster OX=7227 GN=Dmel\CG11151 PE=1 SV=1	65	10	16	10	1	115	12.4	9.11	40.32	10	0	1.043
Q9VP68	Uncharacterized protein, isoform A OS=Drosophila melanogaster OX=7227 GN=Dmel\CG10512 PE=1 SV=1	24	8	11	8	1	446	47	8.25	30.67	8	0	1.043
Q8SXR4	RE54230p OS=Drosophila melanogaster OX=7227 GN=Dmel\CG30339 PE=2 SV=1	5	2	3	2	1	308	35.6	7.85	2.69	2	0	1.043
D1YSG0	Bent, isoform F OS=Drosophila melanogaster OX=7227 GN=bt PE=1 SV=1	18	129	188	128	1	8933	999.5	6.19	459.72	129	1	1.044
Q9XYZ9	Glutathione S transferase E12, isoform A OS=Drosophila melanogaster OX=7227 GN=GstE12 PE=1 SV=1	62	13	26	13	1	223	25.2	6.29	90.46	13	0	1.044
X2JDI1	Serine/threonine-protein phosphatase OS=Drosophila melanogaster OX=7227 GN=mts PE=3 SV=1	45	10	16	10	1	309	35.4	5.34	53.14	10	0	1.044
Q9VUY9	Phosphoglucomutase OS=Drosophila melanogaster OX=7227 GN=Pgm1 PE=1 SV=1	58	28	46	28	1	560	60.7	6.7	137.01	28	0	1.045
O18404	3-hydroxyacyl-CoA dehydrogenase type-2 OS=Drosophila melanogaster OX=7227 GN=scu PE=1 SV=1	78	18	32	18	1	255	26.9	9.03	112.5	18	0	1.045
Q960M4	Peroxiredoxin-5 OS=Drosophila melanogaster OX=7227 GN=Prx5 PE=1 SV=1	58	10	20	10	1	190	19.9	8.68	61.6	10	0	1.045
Q9VLU0	Barrier-to-autointegration factor OS=Drosophila melanogaster OX=7227 GN=baf PE=1 SV=1	40	3	3	3	1	90	10.1	5.16	11.01	3	0	1.045
Q9VHB1	Mitochondrial pyruvate carrier OS=Drosophila melanogaster OX=7227 GN=Dmel\CG9399 PE=1 SV=1	18	2	3	2	1	154	16.6	9.88	7.83	2	0	1.045
M9MS30	Uncharacterized protein, isoform A OS=Drosophila melanogaster OX=7227 GN=CG47205 PE=4 SV=1	11	1	2	1	1	87	9.2	6.39	3.73	1	0	1.045
Q9VBQ5	LD38433p OS=Drosophila melanogaster OX=7227 GN=Dmel\CG5112 PE=1 SV=1	23	9	13	9	1	523	58.4	8.34	25.36	9	0	1.046
Q7JYH3	NADH dehydrogenase [ubiquinone] 1 alpha subcomplex subunit 11 OS=Drosophila melanogaster OX=7227 GN=ND-B14.7 PE=1 SV=1	9	2	2	2	1	170	18.4	8.88	6.17	2	0	1.046
Q9W3M8	LD34211p OS=Drosophila melanogaster OX=7227 GN=Ykt6 PE=1 SV=1	12	2	3	2	1	199	22.4	7.9	6.21	2	0	1.046
Q9VB79	IP09473p OS=Drosophila melanogaster OX=7227 GN=Dmel\CG14259 PE=2 SV=1	3	1	1	1	1	289	33.1	7.8	1.83	1	0	1.046
Q9VNF9	Ethanol sensitive with low memory, isoform A OS=Drosophila melanogaster OX=7227 GN=elm PE=1 SV=1	33	5	6	5	1	189	22	5.22	16.31	5	0	1.047
Q9VFZ4	Methanethiol oxidase OS=Drosophila melanogaster OX=7227 GN=Dmel\CG7966 PE=1 SV=2	12	4	5	4	1	486	54.6	5.57	12.43	4	0	1.047
Q9W1W5	Peptidase S1 domain-containing protein OS=Drosophila melanogaster OX=7227 GN=SPH195 PE=4 SV=2	12	3	5	2	1	265	28.6	8.62	10.79	3	1	1.047
Q9W129	SCP domain-containing protein OS=Drosophila melanogaster OX=7227 GN=Dmel\CG3640 PE=4 SV=1	5	1	2	1	1	296	33.7	9.69	5.51	1	0	1.047
A0A0B4LHX6	Nucleoside diphosphate kinase OS=Drosophila melanogaster OX=7227 GN=awd PE=1 SV=1	48	8	23	8	1	168	18.7	8.12	65.65	8	0	1.048
Q9W327	Lysine--tRNA ligase OS=Drosophila melanogaster OX=7227 GN=LysRS PE=1 SV=2	7	4	7	4	1	607	68.5	7.08	14.76	4	0	1.05
Q9VGP4	Importin-9 OS=Drosophila melanogaster OX=7227 GN=Ipo9 PE=2 SV=1	3	3	3	3	1	1018	114.3	4.87	5.09	3	0	1.05
P18930	NADH-ubiquinone oxidoreductase chain 3 OS=Drosophila melanogaster OX=7227 GN=mt:ND3 PE=3 SV=1	9	1	1	1	1	117	13.6	8.18	0	1	0	1.05
Q9VG69	LP03547p OS=Drosophila melanogaster OX=7227 GN=Srlp PE=1 SV=1	32	8	11	8	1	378	41.6	5.68	31.84	8	0	1.051
A0A0B4LF57	Calmodulin, isoform C OS=Drosophila melanogaster OX=7227 GN=Cam PE=1 SV=1	22	2	2	2	1	149	16.8	4.22	4.42	2	0	1.051
M9PBQ3	Dynein heavy chain 64C, isoform I OS=Drosophila melanogaster OX=7227 GN=Dhc64C PE=1 SV=1	10	45	68	45	1	4661	532.3	6.35	148.62	45	0	1.052
Q8MLS2	ribose-5-phosphate isomerase OS=Drosophila melanogaster OX=7227 GN=Rpi PE=1 SV=3	51	12	17	12	1	241	26.5	5.88	45.76	12	0	1.052
Q7PLL3	Eukaryotic initiation factor 4B OS=Drosophila melanogaster OX=7227 GN=eIF4B PE=1 SV=1	10	4	5	4	1	459	52.2	6.96	11.21	4	0	1.052
Q8IQS4	MIP05773p OS=Drosophila melanogaster OX=7227 GN=CG5584 PE=2 SV=2	2	1	1	1	1	564	63.8	6.67	0	1	0	1.052
Q9VIH3	Microsomal triacylglycerol transfer protein OS=Drosophila melanogaster OX=7227 GN=Mtp PE=1 SV=2	11	9	12	9	1	886	98.7	6.06	31.22	9	0	1.053
Q9VPY7	LD42035p OS=Drosophila melanogaster OX=7227 GN=Dmel\CG5126 PE=1 SV=1	14	5	7	5	1	455	52.7	6.05	17.19	5	0	1.053
Q9W298	Sugar phosphate phosphatase OS=Drosophila melanogaster OX=7227 GN=Dmel\CG2921 PE=2 SV=1	2	1	2	1	1	478	55.1	5.53	5.3	1	0	1.053
Q7K0B6	Glutathione S transferase T1 OS=Drosophila melanogaster OX=7227 GN=GstT1 PE=1 SV=1	54	15	22	15	1	228	26.6	8.97	57.27	15	0	1.054
A0A0B4K6N4	Tropomodulin, isoform N OS=Drosophila melanogaster OX=7227 GN=tmod PE=1 SV=1	7	3	3	3	1	567	63.4	4.89	6.96	3	0	1.054
E1JIR1	Pseudouridine synthase 1, isoform B OS=Drosophila melanogaster OX=7227 GN=Pus1 PE=3 SV=1	2	1	1	1	1	442	51	8.02	1.89	1	0	1.054
Q9V521	Phenoloxidase 2 OS=Drosophila melanogaster OX=7227 GN=PPO2 PE=1 SV=1	32	22	37	22	1	684	79.2	6.98	94.49	22	0	1.055
Q0E993	Valine--tRNA ligase OS=Drosophila melanogaster OX=7227 GN=ValRS PE=1 SV=1	24	19	27	19	1	1049	118.2	6.65	71.45	19	0	1.055
Q8IQZ1	Glutathione synthetase OS=Drosophila melanogaster OX=7227 GN=Gss2 PE=1 SV=2	38	14	24	2	1	491	54.6	6.01	63.72	14	0	1.055
X2JB05	Spermine synthase, isoform C OS=Drosophila melanogaster OX=7227 GN=Sms PE=1 SV=1	11	5	7	4	1	457	51.7	5.83	15.24	5	0	1.055
Q7K4Y0	Desaturase 1, isoform A OS=Drosophila melanogaster OX=7227 GN=Desat1 PE=1 SV=1	11	4	5	4	1	383	43.4	8.82	13.72	4	0	1.056
Q7K3Z3	NSFL1 cofactor p47 OS=Drosophila melanogaster OX=7227 GN=p47 PE=1 SV=1	32	11	19	11	1	407	43.4	5.62	50.05	11	0	1.057
A0A0B4K7H1	Lethal (2) 01289, isoform M OS=Drosophila melanogaster OX=7227 GN=hlk PE=1 SV=1	2	2	2	1	1	1193	136.5	4.26	4.3	2	0	1.057
Q9VP06	GDP-Man:Man(3)GlcNAc(2)-PP-Dol alpha-1,2-mannosyltransferase OS=Drosophila melanogaster OX=7227 GN=Alg11 PE=1 SV=2	3	1	1	1	1	475	54.5	7.94	2.83	1	0	1.057
Q9VVI9	Charged multivesicular body protein 5 OS=Drosophila melanogaster OX=7227 GN=Vps60 PE=1 SV=2	10	2	3	2	1	226	25.1	4.75	6.83	2	0	1.058
Q8SX89	Kugelkern, isoform A OS=Drosophila melanogaster OX=7227 GN=kuk PE=1 SV=1	1	1	2	1	1	570	60.1	5.48	0	1	0	1.058
Q8IPQ6	Polymerase (DNA-directed), delta interacting protein 2, isoform B OS=Drosophila melanogaster OX=7227 GN=POLDIP2 PE=1 SV=1	9	3	3	3	1	431	48	6.43	6.88	3	0	1.059
O02649	Heat shock protein 60A OS=Drosophila melanogaster OX=7227 GN=Hsp60A PE=1 SV=3	67	54	97	37	1	573	60.8	5.49	318.21	54	17	1.06
C9QPE7	Trehalose 6-phosphate phosphatase OS=Drosophila melanogaster OX=7227 GN=CG5171-RC PE=1 SV=1	37	10	16	10	1	296	33.3	7.56	47.07	10	0	1.06
Q9XZ63	Mesencephalic astrocyte-derived neurotrophic factor homolog OS=Drosophila melanogaster OX=7227 GN=Manf PE=2 SV=2	43	12	19	12	1	173	20.1	8.24	47.59	12	0	1.061
Q9V771	Probable cytochrome P450 6a23 OS=Drosophila melanogaster OX=7227 GN=Cyp6a23 PE=2 SV=2	6	3	4	2	1	502	58.1	8.65	7.9	3	1	1.061
Q9VT38	GH03795p OS=Drosophila melanogaster OX=7227 GN=Dmel\CG18178 PE=1 SV=1	3	1	2	1	1	374	42.5	9.16	1.82	1	0	1.061
Q9VVL7	Dihydrolipoyl dehydrogenase OS=Drosophila melanogaster OX=7227 GN=E3 PE=1 SV=1	52	31	58	31	1	504	53.1	6.87	189.4	31	0	1.062
Q9Y105	Probable glutamine--tRNA ligase OS=Drosophila melanogaster OX=7227 GN=GlnRS PE=2 SV=1	20	13	22	13	1	778	87.5	7.21	63.23	13	0	1.062
Q9VB46	Adipocyte plasma membrane-associated protein Hemomucin OS=Drosophila melanogaster OX=7227 GN=Hmu PE=1 SV=1	16	8	15	8	1	579	63.4	9.35	33.32	8	0	1.062
Q9V3I0	EG:BACR42I17.2 protein OS=Drosophila melanogaster OX=7227 GN=EG:BACR42I17.2 PE=2 SV=1	12	3	6	3	1	312	34	5.52	15.3	3	0	1.062
Q9VTI5	fumarate hydratase OS=Drosophila melanogaster OX=7227 GN=Fum3 PE=2 SV=1	9	4	5	2	1	470	50.7	8.21	11.9	4	0	1.062
Q9VIM0	GH14278p OS=Drosophila melanogaster OX=7227 GN=38C.55 PE=1 SV=1	5	2	2	2	1	475	53.7	5.71	4.7	2	0	1.062
A0A126GUM4	Ran-binding protein M, isoform G OS=Drosophila melanogaster OX=7227 GN=RanBPM PE=1 SV=1	5	4	7	4	1	1127	123.7	5.19	21.18	4	0	1.063
A1Z803	FI02892p OS=Drosophila melanogaster OX=7227 GN=Marc PE=1 SV=1	19	6	8	6	1	340	38.1	8.54	17.29	6	0	1.063
Q9VQT8	Immune induced molecule 33, isoform A OS=Drosophila melanogaster OX=7227 GN=IM33 PE=1 SV=1	50	4	8	4	1	82	8.7	5.92	23.4	4	0	1.064
Q9W3R8	Uncharacterized protein CG2059 OS=Drosophila melanogaster OX=7227 GN=Dmel\CG2059 PE=1 SV=1	22	5	7	5	1	308	35.4	8.27	14.81	5	0	1.064
A0A0B4JCV5	Peptidase S1 domain-containing protein OS=Drosophila melanogaster OX=7227 GN=CG9898 PE=4 SV=1	3	2	3	1	1	556	57.5	4.03	4.83	2	0	1.064
Q9VLU2	RE08173p OS=Drosophila melanogaster OX=7227 GN=Tg PE=2 SV=2	7	4	6	4	1	776	87.2	5.92	14.2	4	0	1.065
Q24439	ATP synthase subunit O, mitochondrial OS=Drosophila melanogaster OX=7227 GN=ATPsynO PE=2 SV=2	67	21	36	21	1	209	22.4	9.63	110.92	21	0	1.066
M9NE01	Serine/threonine-protein phosphatase OS=Drosophila melanogaster OX=7227 GN=Pp2B-14D PE=3 SV=1	22	11	14	5	1	570	63.1	5.88	34.73	11	5	1.066
M9PBA3	Uncharacterized protein, isoform A OS=Drosophila melanogaster OX=7227 GN=CG42325 PE=4 SV=1	42	3	4	3	1	79	8.9	7.88	10.7	3	0	1.066
M9PBL3	Heat shock protein 83 OS=Drosophila melanogaster OX=7227 GN=Hsp83 PE=3 SV=1	62	64	129	61	1	717	81.8	5.02	418.72	64	3	1.067
Q8I0D4	RE20510p OS=Drosophila melanogaster OX=7227 GN=Dmel\CG9297 PE=1 SV=1	16	18	26	18	1	952	106	4.27	73.76	18	0	1.067
A0A0B4KFH4	Regulatory particle non-ATPase 8, isoform B OS=Drosophila melanogaster OX=7227 GN=Rpn8 PE=3 SV=1	37	10	16	10	1	358	40.7	8.98	56.22	10	0	1.067
Q9VI16	Carnitine O-Acetyl-Transferase, isoform A OS=Drosophila melanogaster OX=7227 GN=CRAT PE=1 SV=2	22	12	19	12	1	662	74.7	8.6	57.42	12	0	1.067
Q9U1K7	Thioredoxin domain-containing protein 17 OS=Drosophila melanogaster OX=7227 GN=EG:140G11.5 PE=1 SV=1	30	3	5	3	1	135	15.6	5.2	13.58	3	0	1.067
X2JDA5	Glutamine synthetase OS=Drosophila melanogaster OX=7227 GN=Gs2 PE=1 SV=1	60	22	39	22	1	373	41.7	5.74	128.17	22	0	1.068
M9NFZ9	Ringmaker, isoform B OS=Drosophila melanogaster OX=7227 GN=ringer PE=3 SV=1	64	12	19	12	1	192	20.6	9.2	54.64	12	0	1.068
P82384	Larval cuticle protein 9 OS=Drosophila melanogaster OX=7227 GN=Lcp9 PE=1 SV=2	14	1	2	1	1	92	10.2	4.81	5.33	1	0	1.068
Q9V3I2	Drab5 OS=Drosophila melanogaster OX=7227 GN=Rab5 PE=1 SV=1	37	6	11	6	1	219	23.9	8.41	36.03	6	0	1.069
Q7JWD6	Elongin-C OS=Drosophila melanogaster OX=7227 GN=EloC PE=1 SV=1	66	6	13	6	1	117	13.1	5.05	38.27	6	0	1.07
Q27869	Protein-L-isoaspartate(D-aspartate) O-methyltransferase OS=Drosophila melanogaster OX=7227 GN=Pcmt PE=1 SV=2	16	3	5	3	1	226	24.6	7.2	12.72	3	0	1.07
Q9W227	Peptidyl-prolyl cis-trans isomerase OS=Drosophila melanogaster OX=7227 GN=Dmel\CG2852 PE=1 SV=1	79	21	34	21	1	205	22.2	8.75	97.2	21	0	1.071
Q9VIW5	LD41874p OS=Drosophila melanogaster OX=7227 GN=Dmel\CG10237 PE=1 SV=2	18	5	8	5	1	324	37.6	8.43	20.98	5	0	1.073
Q6NP91	RE44586p OS=Drosophila melanogaster OX=7227 GN=Tmem63 PE=1 SV=1	3	2	3	2	1	760	86.1	9.13	6.14	2	0	1.073
Q9VCZ0	Elongation of very long chain fatty acids protein OS=Drosophila melanogaster OX=7227 GN=Dmel\CG5326 PE=2 SV=1	4	1	1	1	1	277	32.4	9.54	2.59	1	0	1.073
M9PJN8	Glyceraldehyde-3-phosphate dehydrogenase OS=Drosophila melanogaster OX=7227 GN=Gapdh2 PE=3 SV=1	74	26	76	10	1	332	35.3	8.44	235.07	26	0	1.074
Q7K2W6	GH04080p OS=Drosophila melanogaster OX=7227 GN=PPO1 PE=1 SV=1	37	22	36	22	1	690	79	6.6	95.37	22	0	1.075
Q9VTW6	U6 snRNA-associated Sm-like protein LSm2 OS=Drosophila melanogaster OX=7227 GN=Dmel\CG10418 PE=1 SV=1	29	3	4	3	1	95	10.7	6.52	9.1	3	0	1.075
Q06559	40S ribosomal protein S3 OS=Drosophila melanogaster OX=7227 GN=RpS3 PE=1 SV=1	89	34	62	34	1	246	27.5	9.39	174.68	34	0	1.076
Q8IQV1	PAPS synthetase, isoform D OS=Drosophila melanogaster OX=7227 GN=Papss PE=1 SV=1	9	5	6	5	1	657	74	7.08	14.57	5	0	1.077
E1JHF9	Uncharacterized protein, isoform B OS=Drosophila melanogaster OX=7227 GN=Dmel\CG14932 PE=4 SV=1	6	1	1	1	1	215	24	5.1	2.45	1	0	1.077
Q9VXF9	AT13091p OS=Drosophila melanogaster OX=7227 GN=rngo PE=1 SV=1	24	9	15	9	1	458	50.5	5.16	38.33	9	0	1.078
P07909	Heterogeneous nuclear ribonucleoprotein A1 OS=Drosophila melanogaster OX=7227 GN=Hrb98DE PE=2 SV=1	19	6	11	4	1	365	39	9.03	31.98	6	2	1.078
P11147	Heat shock 70 kDa protein cognate 4 OS=Drosophila melanogaster OX=7227 GN=Hsc70-4 PE=1 SV=3	69	59	145	49	1	651	71.1	5.52	467.63	59	11	1.079
Q9I7K0	Microtubule-associated protein Jupiter OS=Drosophila melanogaster OX=7227 GN=Jupiter PE=1 SV=2	32	4	7	2	1	208	22.3	10.14	16.52	4	1	1.079
A1Z8Z9	Uncharacterized protein OS=Drosophila melanogaster OX=7227 GN=mdcds_23070 PE=1 SV=1	22	12	18	12	1	535	58.9	7.44	45.52	12	0	1.08
Q7KRW1	Protein TRC8 homolog OS=Drosophila melanogaster OX=7227 GN=Trc8 PE=1 SV=1	2	1	1	1	1	809	89.2	7.01	2.07	1	0	1.08
C8VV14	Fructose-bisphosphate aldolase OS=Drosophila melanogaster OX=7227 GN=Ald1 PE=1 SV=1	77	43	95	1	1	361	39	7.4	329.41	43	43	1.081
A8DYI6	Prohibitin OS=Drosophila melanogaster OX=7227 GN=Phb2 PE=1 SV=1	64	21	33	21	1	338	37.3	9.54	84.26	21	0	1.081
Q9VEJ0	Thioredoxin-dependent peroxide reductase, mitochondrial OS=Drosophila melanogaster OX=7227 GN=Prx3 PE=1 SV=2	67	11	19	11	1	234	26.4	7.49	67.99	11	0	1.081
Q9VTB0	LD35289p OS=Drosophila melanogaster OX=7227 GN=Dmel\CG8003 PE=1 SV=1	24	7	10	7	1	407	45.7	7.62	24.57	7	0	1.081
O76752	Sepiapterin reductase OS=Drosophila melanogaster OX=7227 GN=Sptr PE=1 SV=1	23	6	9	6	1	261	29.2	7.03	22.8	6	0	1.082
Q9W3Q0	FI07418p OS=Drosophila melanogaster OX=7227 GN=Rab39 PE=2 SV=1	10	2	5	1	1	218	24.7	6.23	13.65	2	0	1.083
Q9VL18	Probable elongation factor 1-delta OS=Drosophila melanogaster OX=7227 GN=eEF1delta PE=1 SV=1	67	16	24	16	1	256	28.9	4.87	60.25	16	0	1.085
P12982	Serine/threonine-protein phosphatase alpha-2 isoform OS=Drosophila melanogaster OX=7227 GN=Pp1-87B PE=1 SV=1	29	7	11	6	1	302	34.5	5.59	29.95	7	0	1.085
M9PGL7	Translocase of outer membrane 40, isoform C OS=Drosophila melanogaster OX=7227 GN=Tom40 PE=3 SV=1	17	6	12	6	1	344	36.3	7.09	35.63	6	0	1.085
Q9VKW8	U6 snRNA-associated Sm-like protein LSm4 OS=Drosophila melanogaster OX=7227 GN=CG5356 PE=1 SV=3	25	3	3	3	1	154	16.9	10.05	5.56	3	0	1.085
Q9VSD6	D-Importin 7/RanBP7 OS=Drosophila melanogaster OX=7227 GN=msk PE=1 SV=1	11	10	15	10	1	1049	119.2	4.86	41.38	10	0	1.086
Q9W0H6	Acetyl-CoA acetyltransferase 2 OS=Drosophila melanogaster OX=7227 GN=Acat2 PE=1 SV=2	26	7	12	7	1	392	41.1	7.05	37.54	7	0	1.086
A1ZBW0	Heterogeneous nuclear ribonucleoprotein K, isoform C OS=Drosophila melanogaster OX=7227 GN=HnRNP-K PE=1 SV=1	15	6	7	6	1	502	51	9.2	19.7	6	0	1.086
Q4V3H4	Elongation of very long chain fatty acids protein OS=Drosophila melanogaster OX=7227 GN=Dmel\CG9459 PE=2 SV=1	4	1	2	1	1	265	31.6	9.6	7.05	1	0	1.086
Q9VCC2	RE50040p OS=Drosophila melanogaster OX=7227 GN=Dmel\CG5510 PE=1 SV=1	7	2	3	2	1	329	37.6	6.87	1.92	2	0	1.086
Q8IPI3	Anion exchange protein OS=Drosophila melanogaster OX=7227 GN=Ndae1 PE=1 SV=2	1	1	2	1	1	1190	131.5	6.68	6.05	1	0	1.086
Q8MLU9	DUF753 domain-containing protein OS=Drosophila melanogaster OX=7227 GN=Dmel\CG13492 PE=4 SV=3	13	26	38	26	1	2979	321.1	4.45	86.23	26	0	1.087
A1Z9W2	RH47216p OS=Drosophila melanogaster OX=7227 GN=CG10220 PE=2 SV=1	16	3	5	3	1	320	36.4	9.38	16.8	3	0	1.087
Q9VJ31	CG10623 protein OS=Drosophila melanogaster OX=7227 GN=Dmel\CG10623 PE=1 SV=1	33	9	17	9	1	331	36.7	5.11	47.12	9	0	1.088
Q9VCA5	Phenylalanine--tRNA ligase beta subunit OS=Drosophila melanogaster OX=7227 GN=beta-PheRS PE=1 SV=1	22	13	22	13	1	589	65.7	6.04	52.42	13	0	1.089
Q7JVI6	Glutathione S transferase E13, isoform A OS=Drosophila melanogaster OX=7227 GN=GstE13 PE=1 SV=1	19	4	6	4	1	226	25.8	6.61	15.11	4	0	1.089
Q9VAY9	GH07821p OS=Drosophila melanogaster OX=7227 GN=mRpS22 PE=1 SV=1	12	5	5	5	1	393	45.8	7.74	6.4	5	0	1.09
Q9VY48	Mitochondrial ribosomal protein L38 OS=Drosophila melanogaster OX=7227 GN=mRpL38 PE=1 SV=2	8	4	6	4	1	416	47.7	9.07	8.74	4	0	1.09
M9PJQ5	Wings up A, isoform K OS=Drosophila melanogaster OX=7227 GN=wupA PE=1 SV=1	58	21	32	7	1	184	21.6	9.69	81.83	21	0	1.092
Q9VSU6	Dihydropteridine reductase OS=Drosophila melanogaster OX=7227 GN=Dhpr PE=1 SV=1	35	6	10	6	1	235	24.5	6.34	34.99	6	0	1.092
Q9VKJ4	Csl4 OS=Drosophila melanogaster OX=7227 GN=Csl4 PE=2 SV=1	5	1	1	1	1	204	22.7	7.15	2.13	1	0	1.092
Q9XZ16	Ubiquitin-like domain-containing CTD phosphatase 1 OS=Drosophila melanogaster OX=7227 GN=Ublcp1 PE=1 SV=1	3	1	2	1	1	320	37.3	6.92	6.3	1	0	1.093
Q9VHN6	39S ribosomal protein L19, mitochondrial OS=Drosophila melanogaster OX=7227 GN=mRpL19 PE=2 SV=1	4	1	1	1	1	306	36.2	8.82	0	1	0	1.093
A0A0B4LFL3	Eukaryotic translation elongation factor 1 beta, isoform C OS=Drosophila melanogaster OX=7227 GN=eEF1beta PE=3 SV=1	52	12	21	12	1	222	24.2	4.58	66.92	12	0	1.094
A0A0U1RVK6	fructose-bisphosphatase OS=Drosophila melanogaster OX=7227 GN=fbp PE=1 SV=1	34	13	22	13	1	343	37	6.8	50.65	13	0	1.094
P81900	cAMP-dependent protein kinase type II regulatory subunit OS=Drosophila melanogaster OX=7227 GN=Pka-R2 PE=1 SV=2	31	13	21	13	1	377	42.7	4.97	50.94	13	0	1.094
Q8SXQ5	RH03087p OS=Drosophila melanogaster OX=7227 GN=Grx5 PE=1 SV=1	33	6	11	6	1	159	17.7	7.9	31.33	6	0	1.094
Q8IR94	Armadillo repeat-containing protein 2 OS=Drosophila melanogaster OX=7227 GN=Dmel\CG32668 PE=4 SV=1	1	1	1	1	1	863	94.6	5.8	1.78	1	0	1.094
Q9VKV1	Alpha-mannosidase OS=Drosophila melanogaster OX=7227 GN=LManII PE=1 SV=2	30	28	40	27	1	1080	122.6	5.83	100.86	28	1	1.095
Q8IQX8	histidine--tRNA ligase OS=Drosophila melanogaster OX=7227 GN=HisRS PE=1 SV=2	21	10	15	10	1	564	62.3	7.47	39.77	10	0	1.095
A8JNU6	oxoglutarate dehydrogenase (succinyl-transferring) OS=Drosophila melanogaster OX=7227 GN=Ogdh PE=1 SV=1	66	67	121	6	1	1105	122.8	6.93	374.48	67	57	1.096
Q95RI2	LD28549p OS=Drosophila melanogaster OX=7227 GN=Dmel\CG10973 PE=1 SV=1	18	5	6	5	1	306	34	5.34	15.02	5	0	1.096
Q9VX29	RE33814p OS=Drosophila melanogaster OX=7227 GN=Dmel\CG12990 PE=2 SV=2	7	4	6	4	1	663	76	7.72	15.38	4	0	1.096
Q9VV89	Coatomer subunit zeta OS=Drosophila melanogaster OX=7227 GN=zetaCOP PE=1 SV=2	17	3	4	3	1	174	19.9	5.02	9.5	3	0	1.096
Q8T0L3	E1 ubiquitin-activating enzyme OS=Drosophila melanogaster OX=7227 GN=Uba1 PE=1 SV=1	39	43	70	43	1	1191	130.7	5.29	211.08	43	0	1.097
M9PH59	Ribosomal protein L37 OS=Drosophila melanogaster OX=7227 GN=RpL37-1 PE=2 SV=1	38	4	6	4	1	93	10.6	11.69	14.93	4	0	1.097
Q9VC10	Phosphatidylinositol glycan anchor biosynthesis class S OS=Drosophila melanogaster OX=7227 GN=PIG-S PE=1 SV=2	4	2	3	1	1	536	60.4	7.69	6.99	2	0	1.097
Q9VAI9	GEO07291p1 OS=Drosophila melanogaster OX=7227 GN=Obp99c PE=1 SV=1	61	9	20	9	1	151	17	7.68	53.15	9	0	1.098
Q9W2E8	NADH dehydrogenase [ubiquinone] 1 beta subcomplex subunit 3 OS=Drosophila melanogaster OX=7227 GN=ND-B12 PE=2 SV=1	16	3	5	3	1	110	12.1	8.27	11.62	3	0	1.098
Q9VDX6	Serine protease K12H4.7 OS=Drosophila melanogaster OX=7227 GN=Dmel\CG18493 PE=3 SV=2	4	1	2	1	1	480	54	4.86	6.11	1	0	1.098
I0DHK3	Proteasome subunit alpha type OS=Drosophila melanogaster OX=7227 GN=Prosalpha6 PE=2 SV=1	62	17	28	17	1	279	31	6.55	86.39	17	0	1.099
Q9VL69	Translocon-associated protein subunit gamma OS=Drosophila melanogaster OX=7227 GN=CK01296 PE=1 SV=1	14	2	4	2	1	190	21.6	9.57	15.85	2	0	1.099
Q95RN0	FAM172 family protein homolog CG10038 OS=Drosophila melanogaster OX=7227 GN=CG10038 PE=2 SV=1	3	1	2	1	1	325	36.5	8.53	4.03	1	0	1.099
Q94523	Succinate dehydrogenase [ubiquinone] flavoprotein subunit, mitochondrial OS=Drosophila melanogaster OX=7227 GN=SdhA PE=2 SV=3	58	30	58	30	1	661	72.3	7.12	183.8	30	0	1.1
Q95U34	GH11113p OS=Drosophila melanogaster OX=7227 GN=Galk PE=1 SV=1	48	24	41	24	1	490	54.1	7.62	114.52	24	0	1.1
Q9V3D4	Chitinase-like protein Idgf2 OS=Drosophila melanogaster OX=7227 GN=Idgf2 PE=1 SV=1	16	6	9	6	1	440	49.1	6.55	25.74	6	0	1.1
Q7K581	SD01637p OS=Drosophila melanogaster OX=7227 GN=Dmel\CG8963 PE=1 SV=1	6	2	3	2	1	559	63.2	6.23	5.84	2	0	1.1
Q9V9M8	Uncharacterized protein, isoform D OS=Drosophila melanogaster OX=7227 GN=Dmel\CG3262 PE=1 SV=3	4	1	1	1	1	293	32	9	1.88	1	0	1.101
E1JHJ5	Myosin heavy chain, isoform P OS=Drosophila melanogaster OX=7227 GN=Mhc PE=1 SV=1	70	192	338	4	1	1949	222.7	6.24	1093.83	192	0	1.102
Q9VXC7	RE37738p OS=Drosophila melanogaster OX=7227 GN=Dmel\CG9673 PE=1 SV=1	22	4	9	4	1	261	27.9	4.68	28.84	4	0	1.102
Q23997	Imaginal disk growth factor 6 OS=Drosophila melanogaster OX=7227 GN=Idgf6 PE=1 SV=2	50	22	35	21	1	452	50.3	7.9	101.52	22	1	1.103
Q7K148	Proteasome subunit beta OS=Drosophila melanogaster OX=7227 GN=Prosbeta5 PE=1 SV=1	19	6	11	6	1	282	31.1	6.93	23.96	6	0	1.103
M9MRD1	Muscle-specific protein 300 kDa OS=Drosophila melanogaster OX=7227 GN=Msp300 PE=1 SV=1	1	7	7	2	1	12345	1404.3	5.21	8.93	7	4	1.103
Q9VY91	Programmed cell death protein 4 OS=Drosophila melanogaster OX=7227 GN=Pdcd4 PE=1 SV=2	14	7	9	7	1	509	56.3	5.97	24.29	7	0	1.104
Q9VVA7	Tumor suppressor protein 101 OS=Drosophila melanogaster OX=7227 GN=TSG101 PE=1 SV=2	6	2	3	2	1	408	45.2	6.37	8.87	2	0	1.104
A0A6F7R657	Widerborst, isoform H OS=Drosophila melanogaster OX=7227 GN=wdb PE=1 SV=1	5	3	3	3	1	709	79.4	8.27	5.1	3	0	1.104
A1Z8Z2	Cuticular protein 49Af, isoform A OS=Drosophila melanogaster OX=7227 GN=Cpr49Af PE=1 SV=1	5	1	2	1	1	126	13.9	5.45	3.4	1	0	1.104
P22769	Proteasome subunit alpha type-7-1 OS=Drosophila melanogaster OX=7227 GN=Prosalpha4 PE=1 SV=2	53	14	22	14	1	249	28	8.12	70.93	14	0	1.105
Q9VQR9	PAT complex subunit CCDC47 OS=Drosophila melanogaster OX=7227 GN=Dmel\CG17593 PE=1 SV=1	4	2	4	2	1	476	54.1	5.3	10.59	2	0	1.105
Q9VSY8	Trafficking protein particle complex subunit OS=Drosophila melanogaster OX=7227 GN=Bet3 PE=1 SV=3	4	1	2	1	1	178	20.5	4.86	4.05	1	0	1.106
P84051	Histone H2A OS=Drosophila melanogaster OX=7227 GN=His2A PE=1 SV=2	19	3	6	3	1	124	13.4	10.73	15.08	3	0	1.107
A1ZAW0	Dicer-2, isoform A OS=Drosophila melanogaster OX=7227 GN=Dcr-2 PE=1 SV=1	1	2	2	2	1	1722	197.6	6.86	3.71	2	0	1.107
A1ZAB5	Protein clueless OS=Drosophila melanogaster OX=7227 GN=clu PE=1 SV=1	17	18	26	18	1	1448	160.8	6.6	59.14	18	0	1.108
Q9Y0Y5	Coatomer subunit epsilon OS=Drosophila melanogaster OX=7227 GN=epsilonCOP PE=1 SV=1	24	5	6	5	1	306	34.6	4.87	10.69	5	0	1.108
Q9W376	Neuferricin homolog OS=Drosophila melanogaster OX=7227 GN=CG12056 PE=2 SV=1	3	1	1	1	1	287	32.6	5.58	2.34	1	0	1.108
P40304	Proteasome subunit beta type-1 OS=Drosophila melanogaster OX=7227 GN=Prosbeta6 PE=2 SV=2	39	7	10	7	1	235	25.8	6.54	27.05	7	0	1.109
Q9Y119	BcDNA.GH08860 OS=Drosophila melanogaster OX=7227 GN=Tps1 PE=1 SV=1	59	61	113	61	1	809	91.1	6.86	328.77	61	0	1.11
Q9VVT6	GEO08966p1 OS=Drosophila melanogaster OX=7227 GN=Grx1 PE=2 SV=1	36	6	10	6	1	114	12.4	8.44	26.65	6	0	1.11
Q9VUZ0	Translocon-associated protein subunit beta OS=Drosophila melanogaster OX=7227 GN=SsRbeta PE=1 SV=2	23	3	3	3	1	190	21.2	8.72	7.63	3	0	1.11
M9PJN5	Histone deacetylase 6, isoform G OS=Drosophila melanogaster OX=7227 GN=HDAC6 PE=1 SV=1	4	5	7	5	1	1179	130.8	6.52	12.94	5	0	1.11
Q95083	Proteasome subunit alpha type-5 OS=Drosophila melanogaster OX=7227 GN=Prosalpha5 PE=2 SV=2	51	13	20	13	1	244	26.9	4.98	65.4	13	0	1.111
Q9VGS3	Succinate dehydrogenase cytochrome b560 subunit, mitochondrial OS=Drosophila melanogaster OX=7227 GN=SdhC PE=1 SV=2	29	3	4	3	1	171	18.5	9.31	16.09	3	0	1.111
M9PDU4	Acyl carrier protein OS=Drosophila melanogaster OX=7227 GN=ND-ACP PE=1 SV=1	15	3	4	3	1	181	20.6	8.7	10.73	3	0	1.111
M9PB90	Cullin-associated and neddylation-dissociated 1, isoform B OS=Drosophila melanogaster OX=7227 GN=Cand1 PE=1 SV=1	8	7	8	7	1	1248	139.3	5.87	20.26	7	0	1.112
P39205	Molybdenum cofactor synthesis protein cinnamon OS=Drosophila melanogaster OX=7227 GN=cin PE=1 SV=3	6	4	5	4	1	601	65.7	6.24	12.11	4	0	1.112
Q9VDV2	AT06125p OS=Drosophila melanogaster OX=7227 GN=Dmel\CG6195 PE=1 SV=1	6	3	3	3	1	363	40.6	8.57	7.17	3	0	1.112
Q9VW84	RE49431p OS=Drosophila melanogaster OX=7227 GN=Dmel\CG7328 PE=2 SV=1	3	1	1	1	1	306	34.1	6.15	0	1	0	1.112
Q9VEB1	Malate dehydrogenase, mitochondrial OS=Drosophila melanogaster OX=7227 GN=Mdh2 PE=1 SV=1	87	32	69	32	1	336	35.3	9.11	237.16	32	0	1.113
Q9VJD4	LD24721p OS=Drosophila melanogaster OX=7227 GN=Sgt PE=1 SV=1	37	14	21	14	1	331	36.2	4.64	54.96	14	0	1.114
M9PHQ0	dynamin GTPase OS=Drosophila melanogaster OX=7227 GN=shi PE=1 SV=1	14	12	16	12	1	896	99.8	8.57	44.53	12	0	1.114
Q7K0P0	Juvenile hormone-inducible protein 26 OS=Drosophila melanogaster OX=7227 GN=JhI-26 PE=1 SV=1	9	3	5	3	1	439	50.9	5.24	11.85	3	0	1.114
Q9Y128	Ceramide transfer protein OS=Drosophila melanogaster OX=7227 GN=cert PE=1 SV=1	7	3	3	3	1	601	68.5	5.35	5.21	3	0	1.114
E1JHS6	Seminal fluid protein 24C1 OS=Drosophila melanogaster OX=7227 GN=Sfp24C1 PE=4 SV=1	19	1	2	1	1	80	8.9	8.81	4.56	1	0	1.114
Q7KVX1	Pyruvate dehydrogenase E1 component subunit alpha OS=Drosophila melanogaster OX=7227 GN=Pdha PE=1 SV=1	42	24	42	24	1	443	48.8	8.13	128.79	24	0	1.115
Q9VFV9	DnaJ-like-2, isoform A OS=Drosophila melanogaster OX=7227 GN=Droj2 PE=1 SV=1	47	16	29	16	1	403	45.2	6.48	88.14	16	0	1.115
C6SUW3	40S ribosomal protein S9 OS=Drosophila melanogaster OX=7227 GN=RpS9 PE=1 SV=1	61	18	33	18	1	195	22.6	10.61	78.88	18	0	1.116
Q9VMJ5	Beta-galactosidase OS=Drosophila melanogaster OX=7227 GN=Gal PE=1 SV=2	13	7	8	7	1	672	75.3	5.03	18.47	7	0	1.116
Q9VV49	1-Acylglycerol-3-phosphate O-acyltransferase 4, isoform A OS=Drosophila melanogaster OX=7227 GN=Agpat4 PE=2 SV=1	10	4	6	4	1	380	43.5	8.98	12.57	4	0	1.116
M9PF25	Boule, isoform F OS=Drosophila melanogaster OX=7227 GN=bol PE=1 SV=1	11	2	4	2	1	233	25.2	7.11	7.88	2	0	1.116
Q9VCC6	GM05240p OS=Drosophila melanogaster OX=7227 GN=Dmel\CG6178 PE=1 SV=1	19	9	14	9	1	544	59.9	8.1	28.09	9	0	1.117
E1JJF3	Innexin OS=Drosophila melanogaster OX=7227 GN=Inx2 PE=1 SV=1	22	7	11	7	1	367	42.5	6.3	25.57	7	0	1.117
Q9VVJ7	CG7484 protein OS=Drosophila melanogaster OX=7227 GN=Sep15 PE=1 SV=2	20	4	5	4	1	178	19.9	5.66	9.98	4	0	1.118
P49963	Signal recognition particle 19 kDa protein OS=Drosophila melanogaster OX=7227 GN=Srp19 PE=2 SV=2	36	5	7	5	1	160	18.4	10.04	17.49	5	0	1.119
Q9VJZ4	NADH dehydrogenase [ubiquinone] 1 beta subcomplex subunit 9 OS=Drosophila melanogaster OX=7227 GN=ND-B22 PE=1 SV=1	33	7	11	7	1	144	17.4	9.5	25.18	7	0	1.119
A0A0B4LF92	Uncharacterized protein, isoform B OS=Drosophila melanogaster OX=7227 GN=Dmel\CG4646 PE=3 SV=1	17	3	6	3	1	163	18.6	4.96	14.76	3	0	1.119
A8JNX0	ADP-ribosylation factor GTPase activating protein 3, isoform H OS=Drosophila melanogaster OX=7227 GN=ArfGAP3 PE=1 SV=2	13	6	11	6	1	553	59	7.93	21.67	6	0	1.122
Q9VK39	FI09204p OS=Drosophila melanogaster OX=7227 GN=BcDNA:RH70154 PE=1 SV=1	21	1	2	1	1	106	11.5	5	7.06	1	0	1.122
Q86BR8	Mitochondrial transcription factor A, isoform B OS=Drosophila melanogaster OX=7227 GN=TFAM PE=1 SV=1	31	8	9	8	1	284	33	9.96	15.31	8	0	1.123
Q9VLM8	Alanine--tRNA ligase, cytoplasmic OS=Drosophila melanogaster OX=7227 GN=AlaRS PE=2 SV=1	34	28	45	28	1	966	107.7	6.13	137.77	28	0	1.124
P21914	Succinate dehydrogenase [ubiquinone] iron-sulfur subunit, mitochondrial OS=Drosophila melanogaster OX=7227 GN=SdhB PE=2 SV=2	66	22	41	18	1	297	33.7	8.66	94.58	22	4	1.124
Q24319	Dolichyl-diphosphooligosaccharide--protein glycosyltransferase 48 kDa subunit OS=Drosophila melanogaster OX=7227 GN=Ost48 PE=2 SV=2	41	13	20	13	1	449	50	5.59	46.78	13	0	1.124
Q7K533	GH14572p OS=Drosophila melanogaster OX=7227 GN=Gbp2 PE=1 SV=1	5	2	2	2	1	456	48.8	6.73	0	2	0	1.124
Q8WTC1	28S ribosomal protein S15, mitochondrial OS=Drosophila melanogaster OX=7227 GN=bonsai PE=2 SV=2	4	1	1	1	1	280	33.5	9.2	2.87	1	0	1.125
H5V8B8	MIP33436p1 OS=Drosophila melanogaster OX=7227 GN=Pp2A-29B PE=1 SV=1	26	17	27	17	1	650	71.8	4.91	69.34	17	0	1.126
Q9VJZ6	LD40224p OS=Drosophila melanogaster OX=7227 GN=Grx4 PE=1 SV=1	50	8	13	8	1	216	23.6	4.86	37.72	8	0	1.126
A0A6F7UQK0	Cytoplasmic linker protein 190, isoform W OS=Drosophila melanogaster OX=7227 GN=CLIP-190 PE=1 SV=1	4	6	8	6	1	1795	200.7	5.1	18.27	6	0	1.126
Q9V3J3	Accessory gland-specific peptide 57Dc OS=Drosophila melanogaster OX=7227 GN=Mst57Dc PE=1 SV=2	59	4	6	4	1	76	8.4	9.07	12.19	4	0	1.126
Q9VP77	LD23875p OS=Drosophila melanogaster OX=7227 GN=Dmel\CG10565 PE=1 SV=1	4	2	2	2	1	646	73.6	8.97	3.38	2	0	1.126
Q01604	Phosphoglycerate kinase OS=Drosophila melanogaster OX=7227 GN=Pgk PE=2 SV=2	67	27	47	27	1	415	43.8	7.42	150.94	27	0	1.127
Q9VA18	Coiled-coil-helix-coiled-coil-helix domain containing 3 OS=Drosophila melanogaster OX=7227 GN=Chchd3 PE=1 SV=1	81	13	20	13	1	223	24.2	8.97	55.88	13	0	1.127
Q8SYJ2	GEO09626p1 OS=Drosophila melanogaster OX=7227 GN=ND-MLRQ PE=1 SV=1	55	8	16	8	1	83	9.4	9.26	38.6	8	0	1.127
Q9VDC0	GH01837p OS=Drosophila melanogaster OX=7227 GN=FOHSDR PE=1 SV=1	39	7	12	7	1	250	27.2	7.34	31.58	7	0	1.127
Q9VNA3	GH21273p OS=Drosophila melanogaster OX=7227 GN=BEST:LD29996 PE=1 SV=1	35	5	6	5	1	216	23.6	6.8	12.56	5	0	1.127
Q9VUR3	Probable aminoacyl tRNA synthase complex-interacting multifunctional protein 2 OS=Drosophila melanogaster OX=7227 GN=AIMP2 PE=3 SV=1	16	6	7	6	1	334	36.9	8.9	16.77	6	0	1.128
P25171	Regulator of chromosome condensation OS=Drosophila melanogaster OX=7227 GN=Rcc1 PE=1 SV=2	7	4	5	4	1	547	58.8	7.94	11.44	4	0	1.129
A0A0B4K692	Neprilysin-2 OS=Drosophila melanogaster OX=7227 GN=Nep2 PE=1 SV=1	3	2	2	2	1	774	88.1	6.21	5.83	2	0	1.129
Q960Y8	Aluminum tubes, isoform G OS=Drosophila melanogaster OX=7227 GN=alt PE=1 SV=1	23	15	23	15	1	874	98.5	7.34	60.53	15	0	1.13
Q9VZU7	Ubiquitin carboxyl-terminal hydrolase OS=Drosophila melanogaster OX=7227 GN=Usp5 PE=1 SV=1	24	17	23	17	1	827	92	5.49	42.65	17	0	1.131
Q9VWI2	N(Alpha)-acetyltransferase 15/16, isoform A OS=Drosophila melanogaster OX=7227 GN=Naa15-16 PE=1 SV=1	13	10	13	10	1	890	103	7.27	30.74	10	0	1.131
Q7K738	Ubiquitin-conjugating enzyme E2-18 kDa OS=Drosophila melanogaster OX=7227 GN=Ubc10 PE=1 SV=1	27	4	5	4	1	154	17.9	8.56	8.67	4	0	1.131
Q9VVW8	ATP-dependent (S)-NAD(P)H-hydrate dehydratase OS=Drosophila melanogaster OX=7227 GN=Naxd PE=2 SV=1	10	3	4	3	1	300	32.1	7.44	6.85	3	0	1.131
Q9VGS9	LD21102p OS=Drosophila melanogaster OX=7227 GN=Ugt35A1 PE=1 SV=1	4	2	3	2	1	537	60.7	8.48	7.38	2	0	1.131
Q9VHZ5	pyridoxal 5'-phosphate synthase OS=Drosophila melanogaster OX=7227 GN=sgll PE=1 SV=3	31	8	12	8	1	246	27.9	8.35	30.52	8	0	1.133
Q9W1F7	IP15825p OS=Drosophila melanogaster OX=7227 GN=Stoml2 PE=1 SV=2	16	4	5	4	1	366	40.5	8.84	16.25	4	0	1.133
Q9VN21	LD30155p OS=Drosophila melanogaster OX=7227 GN=lost PE=1 SV=1	58	32	52	32	1	545	59.7	9.06	122.2	32	0	1.134
Q9VYY3	Ubiquitin-like modifier-activating enzyme 5 OS=Drosophila melanogaster OX=7227 GN=Uba5 PE=2 SV=1	12	4	8	4	1	404	44.1	4.73	26.99	4	0	1.134
Q8IQ80	GH06117p OS=Drosophila melanogaster OX=7227 GN=pst PE=2 SV=2	12	7	8	7	1	707	77.4	7.52	16.51	7	0	1.134
Q9VYM7	Uncharacterized protein, isoform C OS=Drosophila melanogaster OX=7227 GN=Pripl4 PE=1 SV=2	2	1	1	1	1	465	47.7	4.93	2.24	1	0	1.134
Q9VG81	RH49330p OS=Drosophila melanogaster OX=7227 GN=Sccpdh2 PE=1 SV=1	48	16	24	16	1	431	47.2	9.44	60.29	16	0	1.135
P02255	Histone H1 OS=Drosophila melanogaster OX=7227 GN=His1 PE=1 SV=1	46	15	27	15	1	256	26.3	10.54	69.4	15	0	1.135
A0A0B4LF26	Eukaryotic translation initiation factor 3 subunit J OS=Drosophila melanogaster OX=7227 GN=eIF3j PE=3 SV=1	35	8	13	8	1	236	26.6	4.86	37.72	8	0	1.135
Q59E34	Mi-2, isoform B OS=Drosophila melanogaster OX=7227 GN=Mi-2 PE=1 SV=1	1	2	2	2	1	1983	224.2	5.64	5.31	2	0	1.135
M9MRX4	Ankyrin 2, isoform U OS=Drosophila melanogaster OX=7227 GN=Ank2 PE=1 SV=1	0	2	3	1	1	13559	1487.5	5.03	6.09	2	0	1.135
[truncated: 894 more rows]
